# Supplementary material for: Chlorido{2-[(dimethyl­amino)­meth­yl]phenyl-κ2 N,C 1}tellurium
Source: Acta Crystallogr Sect E Struct Rep Online. 2011 Dec 23;68(Pt 1):o214. doi: 10.1107/S1600536811054328 (PMC3254548; doi:10.1107/S1600536811054328)
Supplement: Supplementary file 2 [file e-68-0o214-Isup2.hkl]

# 
# h,k,l, Fc-squared, Fo-squared, sigma(Fo-squared) and status flag 
# 
data_I
_shelx_title '    pr-nhte in P2(1)/n' 
_shelx_refln_list_code          4 
_shelx_F_calc_maximum      255.94 
_exptl_crystal_F_000       568.00 
_reflns_d_resolution_high  0.6577 
 
loop_ 
 _symmetry_equiv_pos_as_xyz 
 'x, y, z' 
 '-x+1/2, y+1/2, -z+1/2' 
 '-x, -y, -z' 
 'x-1/2, -y-1/2, z-1/2' 
 
_cell_length_a     6.4514 
_cell_length_b     7.0287 
_cell_length_c    23.8472 
_cell_angle_alpha  90.000 
_cell_angle_beta   95.967 
_cell_angle_gamma  90.000 
 
_shelx_F_squared_multiplier     1.000 
 
loop_ 
 _refln_index_h 
 _refln_index_k 
 _refln_index_l 
 _refln_F_squared_calc 
 _refln_F_squared_meas 
 _refln_F_squared_sigma 
 _refln_observed_status 
   2   0   0     1007.03     1072.47     16.39 o 
   4   0   0     2198.97     2312.51     37.76 o 
   6   0   0     3193.81     3352.79     35.96 o 
   8   0   0      148.70      123.61     19.92 o 
   2   1   0      754.42      879.53     11.67 o 
   3   1   0      330.85      332.74     11.66 o 
   4   1   0      124.54      177.15      7.82 o 
   5   1   0     5244.44     4948.39     40.40 o 
   6   1   0      640.98      666.57     33.97 o 
   7   1   0     1050.63     1030.54     20.45 o 
   8   1   0       68.04       48.72     14.03 o 
   9   1   0       20.31       10.21     14.73 o 
   0   2   0     5110.65     5431.25     37.99 o 
   1   2   0      804.71      863.64     12.63 o 
   2   2   0     7338.62     7758.72    195.59 o 
   3   2   0      472.01      430.77     10.62 o 
   4   2   0     4568.34     4596.95     73.29 o 
   5   2   0      326.96      361.57     14.24 o 
   6   2   0     3533.90     3594.55     49.75 o 
   7   2   0        8.39        9.03      6.37 o 
   8   2   0       15.42       17.58      8.91 o 
   9   2   0       31.19       17.72     15.00 o 
   1   3   0     9830.87     9941.82    125.42 o 
   2   3   0      606.11      681.62     12.27 o 
   3   3   0        2.53       16.40      7.07 o 
   4   3   0     1631.19     1666.75     20.99 o 
   5   3   0     4613.49     4034.68    118.17 o 
   6   3   0       95.88      142.99     14.75 o 
   7   3   0      388.57      417.71     14.92 o 
   8   3   0       10.93       10.04     14.85 o 
   9   3   0        2.83      -14.61     14.96 o 
   0   4   0    21543.32    22203.16    109.20 o 
   1   4   0      272.14      329.72     21.26 o 
   2   4   0      259.27      274.95     16.92 o 
   3   4   0     2036.25     1903.79     30.46 o 
   4   4   0      998.12     1084.96     25.60 o 
   5   4   0       30.86       39.81      9.62 o 
   6   4   0      855.77      916.18     19.86 o 
   7   4   0        9.05       44.98     17.12 o 
   8   4   0       68.43       65.12     15.69 o 
   1   5   0     3373.03     3280.96     42.58 o 
   2   5   0     1037.09     1044.40     32.13 o 
   3   5   0      127.39      124.17     17.78 o 
   4   5   0      274.86      276.80     21.89 o 
   5   5   0      437.77      450.19     15.27 o 
   6   5   0       59.54       88.59     12.07 o 
   7   5   0      342.82      370.02     23.19 o 
   8   5   0      103.31      107.83     18.08 o 
   0   6   0      602.42      638.84     15.96 o 
   1   6   0      717.26      713.20     27.42 o 
   2   6   0      685.77      721.31     30.63 o 
   3   6   0      670.26      573.14     29.44 o 
   4   6   0      252.94      289.87     23.90 o 
   5   6   0      159.52      170.74     17.08 o 
   6   6   0      521.02      540.27     25.48 o 
   7   6   0       49.13       42.49     15.66 o 
   8   6   0        1.98       -0.05     30.78 o 
   1   7   0      440.29      454.12     11.21 o 
   2   7   0      518.14      497.74     15.47 o 
   3   7   0        7.21       25.34     11.56 o 
   4   7   0      321.28      317.05     19.00 o 
   5   7   0      358.97      373.78     21.68 o 
   6   7   0        8.52       46.47     21.59 o 
   0   8   0      283.99      316.64     34.19 o 
   1   8   0       22.08       25.60      8.79 o 
   2   8   0       22.33       30.02      9.16 o 
   3   8   0      366.29      324.78     15.12 o 
   4   8   0       92.54      111.90     16.72 o 
   5   8   0        5.86        3.88     14.25 o 
   1   9   0       49.32       78.44     13.26 o 
   2   9   0      132.58      134.88     12.00 o 
   3   9   0       14.05       20.93     10.52 o 
   4   9   0       54.82       40.56     11.00 o 
   0  10   0        9.76        4.22     18.00 o 
   1  10   0       44.03       68.00     14.37 o 
   2  10   0       24.70       43.03     13.24 o 
  -9   0   1      232.15      204.67     27.36 o 
  -7   0   1     1027.25      980.79     32.80 o 
  -5   0   1     6486.75     6798.27     66.06 o 
  -3   0   1    10423.16    10970.26     66.02 o 
   3   0   1      817.75      852.49     14.04 o 
   5   0   1      524.20      541.49     22.36 o 
   7   0   1     2576.28     2665.53     52.70 o 
   9   0   1       13.89       -6.93     22.52 o 
  -9   1   1       26.98       16.45     16.38 o 
  -8   1   1        3.88       -7.46     12.73 o 
  -7   1   1        0.63       12.05      6.76 o 
  -6   1   1     3321.32     3221.03     37.95 o 
  -5   1   1       29.91       56.22      7.52 o 
  -4   1   1     9625.41     9133.38     70.61 o 
  -3   1   1       18.77      104.26     11.36 o 
  -2   1   1      978.13     1015.36     47.34 o 
   2   1   1    14907.06    14481.53    142.09 o 
   3   1   1      360.67      462.96     19.31 o 
   4   1   1       87.13       76.79      7.77 o 
   5   1   1       72.48      111.25      7.31 o 
   6   1   1     2040.59     2013.79     37.92 o 
   7   1   1        2.53       13.08      8.68 o 
   8   1   1      423.74      418.78     23.12 o 
   9   1   1       33.77       27.68     22.79 o 
  -9   2   1      121.00      133.90     25.90 o 
  -8   2   1       37.32       27.62      9.92 o 
  -7   2   1      110.46      112.45      8.04 o 
  -6   2   1       17.53       75.65     12.15 o 
  -5   2   1     7927.68     7917.49     58.27 o 
  -4   2   1       16.06       45.74      7.77 o 
  -3   2   1      712.42      733.87     20.25 o 
  -2   2   1     2127.92     2027.63     70.74 o 
  -1   2   1    18741.77    20064.54    240.52 o 
   0   2   1     5507.67     5474.83     37.48 o 
   1   2   1    25371.30    26640.52    296.63 o 
   2   2   1       36.74       48.64      9.75 o 
   3   2   1     2292.85     2249.61     25.69 o 
   4   2   1      458.86      446.22     12.27 o 
   5   2   1     2380.74     2301.74     60.71 o 
   6   2   1      103.26      130.41      9.49 o 
   7   2   1      566.21      605.31     13.08 o 
   8   2   1       22.97       18.95     14.36 o 
   9   2   1       63.30       42.10     15.70 o 
  -9   3   1        0.94        7.02     14.76 o 
  -8   3   1       15.95       -4.42     14.55 o 
  -7   3   1      188.82      190.45     11.97 o 
  -6   3   1     1056.37     1011.76     23.58 o 
  -5   3   1       43.10       84.49     10.66 o 
  -4   3   1     6153.83     5799.62     38.56 o 
  -3   3   1      366.45      413.18     17.37 o 
  -2   3   1      681.58      731.27     19.28 o 
  -1   3   1     1273.40     1450.92     23.44 o 
   0   3   1     8613.62     8089.25    128.29 o 
   1   3   1     3635.52     4161.39     90.39 o 
   2   3   1     8887.93     8725.26     76.95 o 
   3   3   1     2932.81     3076.17    100.50 o 
   4   3   1      204.85      177.43      7.13 o 
   5   3   1      537.37      520.25     30.70 o 
   6   3   1     1548.20     1485.94     22.67 o 
   7   3   1       18.55       31.27      8.45 o 
   8   3   1      288.81      269.99     30.12 o 
   9   3   1        5.92       -3.59     15.18 o 
  -8   4   1       41.51       34.70     14.15 o 
  -7   4   1      204.93      225.69     13.39 o 
  -6   4   1      142.09      148.56     12.65 o 
  -5   4   1     1491.51     1552.57     28.68 o 
  -4   4   1      237.69      257.29     21.96 o 
  -3   4   1     2867.19     3024.24     53.24 o 
  -2   4   1     1679.93     1676.93     34.24 o 
  -1   4   1     2027.23     2030.41     19.02 o 
   0   4   1      370.83      408.07     12.99 o 
   1   4   1     7266.31     7850.52    331.97 o 
   2   4   1      268.45      228.43     15.99 o 
   3   4   1      563.27      582.03     17.93 o 
   4   4   1     2187.02     2006.91     55.34 o 
   5   4   1      669.36      706.73     23.58 o 
   6   4   1        0.15       16.97      7.68 o 
   7   4   1     1033.12     1122.76     51.46 o 
   8   4   1       24.06       33.01     15.72 o 
  -8   5   1        1.81        8.83     15.92 o 
  -7   5   1       42.29       52.31     15.56 o 
  -6   5   1      596.73      613.15     21.45 o 
  -5   5   1       84.70      102.27     10.40 o 
  -4   5   1     1101.59     1064.87     27.19 o 
  -3   5   1      625.42      668.50     28.57 o 
  -2   5   1      108.17      145.76     16.44 o 
  -1   5   1     3281.91     3280.38     51.09 o 
   0   5   1     5176.97     5078.96     33.88 o 
   1   5   1      680.30      700.85     26.16 o 
   2   5   1     1728.48     1659.40     37.92 o 
   3   5   1      436.37      426.69     24.66 o 
   4   5   1       27.76       43.89     11.22 o 
   5   5   1      491.60      467.90     15.27 o 
   6   5   1      717.22      679.82     29.75 o 
   7   5   1        3.13       17.90     23.40 o 
   8   5   1       89.60       72.31     26.88 o 
  -8   6   1       63.90       36.11     29.78 o 
  -7   6   1        3.72       -8.29     14.90 o 
  -6   6   1       30.67       75.76     21.44 o 
  -5   6   1      779.96      780.99     37.93 o 
  -4   6   1        9.59       15.81     16.38 o 
  -3   6   1      164.89      162.67     19.75 o 
  -2   6   1     1480.64     1263.54     38.23 o 
  -1   6   1      363.01      378.11     20.20 o 
   0   6   1      561.95      550.76     21.95 o 
   1   6   1     2479.84     2597.06     20.93 o 
   2   6   1      227.09      238.18     14.56 o 
   3   6   1      195.55      227.73     14.89 o 
   4   6   1      513.99      471.91     19.69 o 
   5   6   1      315.09      365.88     18.22 o 
   6   6   1       77.93       76.70     16.48 o 
   7   6   1      112.80      115.05     17.86 o 
   8   6   1       39.32       51.21     30.24 o 
  -6   7   1       68.14       94.86     23.63 o 
  -5   7   1       34.91       46.71     15.13 o 
  -4   7   1      313.10      296.51     37.73 o 
  -3   7   1      237.96      269.36     23.37 o 
  -2   7   1        0.73       11.25     10.31 o 
  -1   7   1      613.00      590.09     15.24 o 
   0   7   1      417.98      393.70     10.96 o 
   1   7   1       82.47       89.00      9.17 o 
   2   7   1      568.81      547.10     16.04 o 
   3   7   1      597.53      600.99     36.58 o 
   4   7   1       40.70       64.17     13.81 o 
   5   7   1      145.16      168.13     17.59 o 
   6   7   1      142.80      158.62     26.13 o 
  -5   8   1       44.80       51.28     14.15 o 
  -4   8   1       98.75       86.02     11.63 o 
  -3   8   1       78.79      117.83     11.66 o 
  -2   8   1      249.52      227.17     12.70 o 
  -1   8   1      120.82      155.12     11.13 o 
   0   8   1       93.58       96.00     21.84 o 
   1   8   1      171.85      201.24     12.14 o 
   2   8   1      140.95      138.71     11.27 o 
   3   8   1       32.03       57.17     10.83 o 
   4   8   1      252.19      228.70     21.59 o 
   5   8   1       93.71      101.25     16.36 o 
  -4   9   1       18.67        2.03     20.02 o 
  -3   9   1      105.94      100.59     11.89 o 
  -2   9   1        1.39       10.72      9.49 o 
  -1   9   1      151.21      153.41     15.30 o 
   0   9   1      159.87      179.75     16.00 o 
   1   9   1       39.94       44.23     13.53 o 
   2   9   1       23.74       19.45      9.78 o 
   3   9   1      105.77       89.02     12.04 o 
   4   9   1        0.09        9.82     11.55 o 
  -2  10   1      100.27       93.56     14.71 o 
  -1  10   1        8.28       16.28     12.65 o 
   0  10   1        5.36       -2.83     12.46 o 
   1  10   1       28.65       44.91     12.95 o 
   2  10   1       41.99       42.84     13.52 o 
   3  10   1       12.10        2.00     19.38 o 
  -8   0   2      144.34      126.56     19.87 o 
  -6   0   2      383.65      440.77     21.64 o 
  -4   0   2    14310.59    14310.69     60.56 o 
  -2   0   2     1598.63     1716.60     22.27 o 
   2   0   2    11400.70    12206.21    546.73 o 
   4   0   2     4563.21     4916.81     87.49 o 
   6   0   2     1179.80     1266.97     33.35 o 
   8   0   2      717.83      784.35     33.23 o 
  -9   1   2      343.83      360.17     22.58 o 
  -8   1   2        1.13       10.34      9.40 o 
  -7   1   2        1.18        0.52      6.82 o 
  -6   1   2       69.72      125.65      8.98 o 
  -5   1   2     4734.36     4558.55     58.36 o 
  -4   1   2      211.56      218.57     11.75 o 
  -3   1   2    12422.36    11957.99    134.19 o 
  -2   1   2     2494.84     2730.06     34.98 o 
   2   1   2      422.67      445.30      6.65 o 
   3   1   2    13338.62    12923.77    189.66 o 
   4   1   2      314.83      359.94      8.62 o 
   5   1   2      101.93       90.69      6.87 o 
   6   1   2       24.73       27.39      7.31 o 
   7   1   2     1384.00     1384.74     34.52 o 
   8   1   2       31.46       31.08     12.98 o 
   9   1   2      207.73      207.24     19.15 o 
  -9   2   2        7.13        9.63     14.83 o 
  -8   2   2      300.69      313.91     22.81 o 
  -7   2   2      115.24       90.63     11.68 o 
  -6   2   2     1784.59     1755.86     22.03 o 
  -5   2   2      351.63      386.18     14.96 o 
  -4   2   2     5032.45     4991.62     51.75 o 
  -3   2   2      403.16      413.24     11.59 o 
  -2   2   2    10906.31    12066.58    355.94 o 
  -1   2   2      952.57      882.31     17.71 o 
   0   2   2     4223.69     4558.35    110.20 o 
   1   2   2      284.73      335.60      8.14 o 
   2   2   2    27004.74    27850.66    340.74 o 
   3   2   2      329.45      324.26     13.72 o 
   4   2   2      430.06      434.64      8.46 o 
   5   2   2       61.15       66.58      5.94 o 
   6   2   2      946.34      986.97     15.94 o 
   7   2   2        1.59       14.43      6.00 o 
   8   2   2      744.49      735.13     27.38 o 
   9   2   2        2.61       -7.36     14.87 o 
  -9   3   2      205.50      195.63     19.68 o 
  -8   3   2       84.18       92.80     16.37 o 
  -7   3   2        6.72       21.53     10.30 o 
  -6   3   2      574.25      565.51     18.86 o 
  -5   3   2     2402.70     2141.76     31.83 o 
  -4   3   2      110.57      162.36      9.64 o 
  -3   3   2     5072.49     4959.75     42.91 o 
  -2   3   2      871.80     1166.03     19.21 o 
  -1   3   2      687.59      729.78      9.28 o 
   0   3   2     4004.98     4167.28     32.83 o 
   1   3   2    11505.56    11045.46     50.12 o 
   2   3   2     1225.02     1304.44     23.90 o 
   3   3   2     5877.36     5566.99    143.23 o 
   4   3   2      126.24      154.53     10.03 o 
   5   3   2       37.52       29.83      6.92 o 
   6   3   2       34.83       64.72      8.05 o 
   7   3   2      800.36      771.59     18.49 o 
   8   3   2        2.69       17.60     15.52 o 
   9   3   2      108.18       82.12     17.68 o 
  -8   4   2       62.28       63.82     18.47 o 
  -7   4   2      265.65      255.32     13.72 o 
  -6   4   2       62.78       61.65     10.94 o 
  -5   4   2      287.85      317.72     13.03 o 
  -4   4   2     4933.64     4942.11    257.81 o 
  -3   4   2      778.15      848.41     21.78 o 
  -2   4   2      176.44      182.75     14.75 o 
  -1   4   2     4493.62     4275.80     46.76 o 
   0   4   2     5364.98     5442.65     29.16 o 
   1   4   2      445.80      459.16     10.32 o 
   2   4   2     3321.76     3374.17     32.41 o 
   3   4   2      698.00      670.92     31.41 o 
   4   4   2     1392.21     1434.85     29.97 o 
   5   4   2      421.59      396.50     12.47 o 
   6   4   2      619.35      645.16     26.95 o 
   7   4   2       18.98       61.07     15.68 o 
   8   4   2      271.51      272.37     35.42 o 
  -8   5   2       39.92       24.47     15.87 o 
  -7   5   2        7.50       12.09     14.49 o 
  -6   5   2      208.97      252.79     17.06 o 
  -5   5   2      956.49      901.97     26.33 o 
  -4   5   2       63.30       93.69     15.96 o 
  -3   5   2     2576.02     2400.52     49.26 o 
  -2   5   2     2786.73     2955.37     50.38 o 
  -1   5   2      103.92      115.76     10.31 o 
   0   5   2     1503.85     1604.82     24.56 o 
   1   5   2     2856.35     2869.17     30.70 o 
   2   5   2        0.25       25.40      9.36 o 
   3   5   2     1595.27     1524.89     52.70 o 
   4   5   2      747.62      691.29     17.79 o 
   5   5   2      123.05      142.97     10.08 o 
   6   5   2      167.08      193.92     17.77 o 
   7   5   2      431.81      436.48     30.81 o 
   8   5   2       36.74       34.60     25.05 o 
  -8   6   2       58.45       39.06     28.86 o 
  -7   6   2       75.65       63.42     21.30 o 
  -6   6   2      192.91      180.17     14.68 o 
  -5   6   2      241.52      272.79     26.68 o 
  -4   6   2      576.69      583.07     29.96 o 
  -3   6   2      296.33      271.08     22.51 o 
  -2   6   2      544.49      533.39     58.61 o 
  -1   6   2     1044.61      919.68     19.04 o 
   0   6   2      316.76      328.61     11.03 o 
   1   6   2      173.79      176.01     14.79 o 
   2   6   2     2532.98     2350.96    195.36 o 
   3   6   2      265.21      251.34     15.55 o 
   4   6   2       34.04       52.83     12.64 o 
   5   6   2      323.92      296.63     16.19 o 
   6   6   2      167.19      170.69     18.86 o 
   7   6   2        1.92       -1.81     15.05 o 
  -6   7   2      235.94      262.85     28.94 o 
  -5   7   2      223.65      213.26     17.88 o 
  -4   7   2        4.40       21.43     18.89 o 
  -3   7   2      142.88      125.46     12.32 o 
  -2   7   2      238.62      196.75     13.76 o 
  -1   7   2        0.29        5.77      6.86 o 
   0   7   2      913.13      899.34     23.01 o 
   1   7   2     1236.72     1175.10     16.48 o 
   2   7   2      130.74      148.95     14.34 o 
   3   7   2      118.81      139.75     14.02 o 
   4   7   2      276.53      300.03     18.57 o 
   5   7   2       10.42       10.99     13.77 o 
   6   7   2       54.86       53.47     22.01 o 
  -5   8   2       35.74       57.40     14.52 o 
  -4   8   2      288.23      309.93     15.42 o 
  -3   8   2       69.06       61.41     11.02 o 
  -2   8   2        2.50        4.85      8.28 o 
  -1   8   2      530.64      484.33     20.51 o 
   0   8   2      317.21      315.69     19.14 o 
   1   8   2      111.01      102.21     10.48 o 
   2   8   2      164.94      183.99     12.07 o 
   3   8   2      301.74      291.99     16.46 o 
   4   8   2       89.12       90.54     16.15 o 
   5   8   2      113.58      116.67     17.38 o 
  -4   9   2        0.02       -0.11     13.75 o 
  -3   9   2      103.38      110.83     11.99 o 
  -2   9   2      195.58      172.66     12.51 o 
  -1   9   2       20.82       33.78     12.48 o 
   0   9   2      139.61      166.10     30.12 o 
   1   9   2       74.71       90.54     14.01 o 
   2   9   2        9.95       15.17      9.92 o 
   3   9   2       77.35       73.13     11.92 o 
   4   9   2      169.33      164.56     17.23 o 
  -2  10   2       13.43       36.36     17.85 o 
  -1  10   2      110.75      111.34     14.84 o 
   0  10   2        0.56        7.76     12.61 o 
   1  10   2        4.13       11.69     12.72 o 
   2  10   2       45.70       74.15     14.56 o 
   3  10   2       33.88       17.21     19.80 o 
  -9   0   3      263.26      305.75     31.54 o 
  -7   0   3      995.47      987.40     23.72 o 
  -5   0   3     1297.45     1381.89     31.89 o 
  -3   0   3    25886.77    25835.43    273.39 o 
   3   0   3    24907.99    25300.62    153.80 o 
   5   0   3        2.79        9.55      9.22 o 
   7   0   3     1251.70     1310.57     38.98 o 
   9   0   3      229.31      243.56     29.26 o 
  -9   1   3        0.77       19.29     14.73 o 
  -8   1   3      617.84      643.32     26.15 o 
  -7   1   3        7.32       22.47      8.74 o 
  -6   1   3       98.19       77.45     10.34 o 
  -5   1   3     1417.23     1386.11     34.69 o 
  -4   1   3     8608.59     8155.33     49.09 o 
  -3   1   3     1350.13     1574.38     15.70 o 
  -2   1   3    19011.91    18395.77    180.70 o 
   1   1   3      694.46      778.28     12.64 o 
   2   1   3    22515.37    21037.69    129.52 o 
   3   1   3     1018.92     1131.34     21.21 o 
   4   1   3     5804.45     5574.51     28.96 o 
   5   1   3      636.43      663.05     18.17 o 
   6   1   3      363.24      311.63     14.47 o 
   7   1   3        4.34        5.75      9.58 o 
   8   1   3      619.23      623.94     24.13 o 
   9   1   3        2.69       19.59     14.51 o 
  -9   2   3      463.39      435.98     24.37 o 
  -8   2   3       15.46       42.39     11.54 o 
  -7   2   3      323.20      327.44     12.37 o 
  -6   2   3      265.24      262.27     21.39 o 
  -5   2   3     1280.13     1265.69     23.71 o 
  -4   2   3      124.35      138.95      9.34 o 
  -3   2   3     7514.65     7529.67     41.05 o 
  -2   2   3     1123.07     1204.75     34.93 o 
  -1   2   3    22511.25    24677.08    172.63 o 
   0   2   3      330.79      375.85      8.32 o 
   1   2   3    21666.32    21905.16    136.41 o 
   2   2   3      717.42      788.19     11.20 o 
   3   2   3     7045.25     7152.49     66.62 o 
   4   2   3      389.19      373.67     12.61 o 
   5   2   3     1492.61     1440.85     19.52 o 
   6   2   3       20.02       22.46      5.76 o 
   7   2   3      582.26      588.21     23.52 o 
   8   2   3        5.94       32.06     15.45 o 
   9   2   3      279.84      273.09     21.11 o 
  -9   3   3        0.11       20.27     17.70 o 
  -8   3   3      514.07      500.43     18.30 o 
  -7   3   3      395.23      419.27     25.80 o 
  -6   3   3       70.57       77.28     11.29 o 
  -5   3   3        1.40       19.00      7.63 o 
  -4   3   3     3818.26     3388.96     90.82 o 
  -3   3   3      513.98      602.68     38.94 o 
  -2   3   3    13798.67    13450.39     63.53 o 
  -1   3   3     4724.38     5214.90     90.36 o 
   0   3   3      320.24      317.95      8.28 o 
   1   3   3     2256.50     2448.20     37.18 o 
   2   3   3    10345.43     9852.17     44.00 o 
   3   3   3      672.64      611.45     41.18 o 
   4   3   3     2769.95     2527.77     65.70 o 
   5   3   3       43.60       51.28      5.09 o 
   6   3   3       91.24      110.97      9.47 o 
   7   3   3      116.31      140.78     16.05 o 
   8   3   3      589.89      574.56     25.97 o 
   9   3   3        6.34       -6.32     23.88 o 
  -8   4   3       62.77       70.11     16.06 o 
  -7   4   3      179.08      235.99     16.02 o 
  -6   4   3      348.86      315.77     16.61 o 
  -5   4   3      570.03      589.68     16.91 o 
  -4   4   3      193.20      245.66     16.94 o 
  -3   4   3     7600.38     7889.90     60.29 o 
  -2   4   3      289.06      296.06     16.99 o 
  -1   4   3      541.41      600.37      9.73 o 
   0   4   3     2580.72     2451.72     23.66 o 
   1   4   3     1513.48     1663.44     13.68 o 
   2   4   3      142.59      149.42     16.02 o 
   3   4   3     6409.30     6529.33     60.70 o 
   4   4   3        1.10       44.37      9.22 o 
   5   4   3       29.40       35.81      6.70 o 
   6   4   3      178.43      167.25     14.11 o 
   7   4   3      510.43      567.41     25.79 o 
   8   4   3        3.26       18.43     21.95 o 
  -8   5   3       70.66       76.66     16.57 o 
  -7   5   3      153.72      175.03     26.31 o 
  -6   5   3       36.97       45.07     12.03 o 
  -5   5   3      926.94      908.04     21.42 o 
  -4   5   3     1651.01     1523.22     31.64 o 
  -3   5   3      297.80      319.74     24.19 o 
  -2   5   3      935.93      814.23     81.67 o 
  -1   5   3      768.89      786.17     12.57 o 
   0   5   3       30.63       33.56      7.08 o 
   1   5   3      340.18      366.85     27.77 o 
   2   5   3     3024.89     2650.15    145.66 o 
   3   5   3      182.14      265.56     14.28 o 
   4   5   3     1441.00     1455.23     24.44 o 
   5   5   3      654.48      657.01     29.99 o 
   6   5   3       85.20       87.05     15.77 o 
   7   5   3       28.00       41.10     23.82 o 
   8   5   3      132.92      153.89     30.49 o 
  -7   6   3       35.34       28.15     23.39 o 
  -6   6   3      299.10      283.79     48.87 o 
  -5   6   3      206.43      224.30     24.40 o 
  -4   6   3      195.87      219.15     21.79 o 
  -3   6   3      561.24      568.45     28.28 o 
  -2   6   3     1368.92     1224.47     57.80 o 
  -1   6   3      218.88      249.07     11.61 o 
   0   6   3      322.10      291.88     10.45 o 
   1   6   3     1252.83     1363.59     24.96 o 
   2   6   3      320.71      271.44     28.78 o 
   3   6   3     1229.53     1281.87     45.86 o 
   4   6   3      614.09      617.89     22.40 o 
   5   6   3       82.00       92.17     22.45 o 
   6   6   3      115.06       91.22     16.71 o 
   7   6   3       67.63       88.12     25.78 o 
  -6   7   3       39.34       45.18     15.06 o 
  -5   7   3      107.51      119.84     23.00 o 
  -4   7   3      214.78      220.96     24.11 o 
  -3   7   3        3.29       16.64      9.37 o 
  -2   7   3      486.71      517.38     18.91 o 
  -1   7   3      862.92      852.93     16.21 o 
   0   7   3       70.31       80.21      9.73 o 
   1   7   3      613.19      604.84     13.86 o 
   2   7   3      909.49      899.83     24.65 o 
   3   7   3      332.02      358.21     18.76 o 
   4   7   3      118.16      118.77     15.50 o 
   5   7   3       94.30       79.27     23.31 o 
   6   7   3        0.14       10.07     21.95 o 
  -5   8   3       24.31       28.30     13.70 o 
  -4   8   3       27.52       43.43     11.04 o 
  -3   8   3      341.12      385.28     18.52 o 
  -2   8   3       55.27       39.31     10.80 o 
  -1   8   3       10.32       21.84      8.82 o 
   0   8   3      721.43      650.66     24.12 o 
   1   8   3       57.25       61.43     10.13 o 
   2   8   3        0.16       -0.19      8.88 o 
   3   8   3      266.66      293.80     19.27 o 
   4   8   3      108.03      102.50     16.63 o 
   5   8   3        9.64      -12.23     21.27 o 
  -4   9   3       57.86       67.02     15.32 o 
  -3   9   3       36.36       29.77     10.38 o 
  -2   9   3       58.08       64.04     10.16 o 
  -1   9   3      241.11      220.13     16.81 o 
   0   9   3        5.20       27.21     12.45 o 
   1   9   3       88.27       98.30     14.57 o 
   2   9   3       39.26       40.36     10.94 o 
   3   9   3        1.48        5.63     10.03 o 
   4   9   3       68.07       72.50     11.70 o 
  -2  10   3      118.56      116.77     18.69 o 
  -1  10   3        0.08        4.13     12.64 o 
   0  10   3       88.08       68.67     14.18 o 
   1  10   3        8.97       15.96     12.72 o 
   2  10   3       15.77       17.72     13.16 o 
   3  10   3       21.75       34.87     19.97 o 
  -8   0   4     1115.95     1148.49     29.20 o 
  -6   0   4     2270.00     2221.98     45.74 o 
  -4   0   4     9284.31     9521.82    133.19 o 
  -2   0   4    13290.44    13391.49    359.63 o 
   2   0   4    11770.69    12277.90     97.98 o 
   4   0   4    14843.89    15555.02     62.17 o 
   6   0   4        0.55       -6.59     12.57 o 
   8   0   4      199.73      227.56     20.75 o 
  -9   1   4      337.30      341.37     17.81 o 
  -8   1   4       44.39       78.14     10.65 o 
  -7   1   4     1654.17     1569.82     23.89 o 
  -6   1   4       15.89       37.39      8.52 o 
  -5   1   4        0.45       17.96      6.76 o 
  -4   1   4       20.44       61.52      7.90 o 
  -3   1   4    19038.72    18239.69    103.58 o 
  -2   1   4     2739.09     2987.36     48.08 o 
  -1   1   4     8819.09     8929.95     64.93 o 
   1   1   4      581.14      596.15      9.19 o 
   2   1   4     2490.97     2752.89     18.89 o 
   3   1   4    13982.67    13133.83     73.17 o 
   4   1   4      431.33      405.16      8.88 o 
   5   1   4     1409.98     1403.82     45.50 o 
   6   1   4       22.00       11.73      8.78 o 
   7   1   4      136.84      128.71     11.66 o 
   8   1   4        0.03        4.74     14.98 o 
   9   1   4      268.15      284.27     21.37 o 
  -9   2   4        1.52       31.20     15.58 o 
  -8   2   4      883.41      939.63     22.68 o 
  -7   2   4        3.11        8.91      7.55 o 
  -6   2   4      363.48      417.10     16.92 o 
  -5   2   4      458.40      389.65     15.03 o 
  -4   2   4      995.68     1093.54     20.25 o 
  -3   2   4      123.54      129.35      6.30 o 
  -2   2   4    33485.50    35579.18    360.37 o 
  -1   2   4        1.63       17.25      2.23 o 
   0   2   4     1300.60     1417.26     16.76 o 
   1   2   4     1249.68     1230.77      9.46 o 
   2   2   4     9288.54     9469.31     59.49 o 
   3   2   4      468.92      474.43      8.78 o 
   4   2   4     1489.18     1555.55     17.85 o 
   5   2   4      304.39      292.21      8.47 o 
   6   2   4      277.53      275.37      8.90 o 
   7   2   4       20.95       30.95     11.88 o 
   8   2   4      538.34      571.18     26.71 o 
   9   2   4        2.19       13.21     14.96 o 
  -9   3   4      225.32      213.33     26.68 o 
  -8   3   4       18.31       31.99     10.72 o 
  -7   3   4      953.04      894.95     25.74 o 
  -6   3   4      163.72      176.24     13.17 o 
  -5   3   4        2.04        8.66      3.62 o 
  -4   3   4      522.45      495.44     14.60 o 
  -3   3   4     7194.49     5917.31    545.87 o 
  -2   3   4     2783.53     2845.73     13.47 o 
  -1   3   4    15465.61    15187.49    167.90 o 
   0   3   4     2423.34     2690.24    121.85 o 
   1   3   4     1196.20     1124.95     10.40 o 
   2   3   4       86.03      132.65      6.72 o 
   3   3   4     5556.79     5213.50    122.49 o 
   4   3   4       80.82       85.13      5.17 o 
   5   3   4     1658.16     1525.23     15.77 o 
   6   3   4      517.28      515.74     13.79 o 
   7   3   4      130.89      103.56     15.19 o 
   8   3   4       19.50       35.17     14.68 o 
   9   3   4      199.25      178.68     31.50 o 
  -8   4   4      407.93      455.08     24.40 o 
  -7   4   4      148.75      184.66     16.09 o 
  -6   4   4      485.63      493.85     19.60 o 
  -5   4   4      143.56      143.20     10.64 o 
  -4   4   4     2237.97     2198.76     35.11 o 
  -3   4   4      834.48      847.90     27.02 o 
  -2   4   4     4238.83     4219.52     83.73 o 
  -1   4   4      226.72      206.06      8.05 o 
   0   4   4     2200.42     2393.67     23.52 o 
   1   4   4      891.14      794.70     16.29 o 
   2   4   4     3235.12     3389.93     29.78 o 
   3   4   4      105.65      145.20     10.97 o 
   4   4   4     5566.07     5561.73     77.08 o 
   5   4   4       99.50      120.05      8.17 o 
   6   4   4        1.51        8.56     11.51 o 
   7   4   4      136.95      113.25     22.44 o 
   8   4   4      131.82      158.40     18.68 o 
  -8   5   4        6.86       23.12     15.67 o 
  -7   5   4      240.44      226.47     16.49 o 
  -6   5   4      307.61      283.28     18.68 o 
  -5   5   4       15.30       51.88     10.55 o 
  -4   5   4      315.62      336.45     18.29 o 
  -3   5   4     3136.72     2908.43     54.89 o 
  -2   5   4        0.14        9.68      4.47 o 
  -1   5   4     1399.90     1314.56     39.82 o 
   0   5   4     1162.45     1175.32     19.53 o 
   1   5   4       66.44       88.11     11.47 o 
   2   5   4      847.74      826.21     49.90 o 
   3   5   4     4081.57     3895.65    140.79 o 
   4   5   4       36.95       74.48     10.27 o 
   5   5   4      380.53      376.05     20.24 o 
   6   5   4      144.13      143.84     17.07 o 
   7   5   4       35.39       26.65     15.31 o 
   8   5   4       13.37       -0.23     25.17 o 
  -7   6   4       11.37        8.96     14.38 o 
  -6   6   4       57.75       79.98     12.31 o 
  -5   6   4      583.28      536.34     33.21 o 
  -4   6   4      182.32      174.88     20.93 o 
  -3   6   4       66.31       98.06     19.28 o 
  -2   6   4     2742.08     2796.53     90.63 o 
  -1   6   4      330.19      283.79     10.04 o 
   0   6   4       61.79       63.76      7.04 o 
   1   6   4     1041.16      983.45     22.01 o 
   2   6   4     1305.84     1417.49     30.21 o 
   3   6   4      185.44      207.53     15.25 o 
   4   6   4      724.44      743.14     24.37 o 
   5   6   4      308.22      332.17     29.31 o 
   6   6   4       48.95       43.77     15.21 o 
   7   6   4       74.61       69.37     23.34 o 
  -6   7   4      112.85      131.71     24.61 o 
  -5   7   4        2.34       27.40     19.57 o 
  -4   7   4      158.00      203.12     15.08 o 
  -3   7   4      322.22      335.79     16.37 o 
  -2   7   4       19.93       64.43     18.83 o 
  -1   7   4     1077.39     1037.57     23.91 o 
   0   7   4      726.15      724.13     16.48 o 
   1   7   4      169.10      179.72     15.72 o 
   2   7   4      277.82      286.78     17.14 o 
   3   7   4      507.82      568.31     21.61 o 
   4   7   4       15.80       27.11     13.32 o 
   5   7   4      246.49      261.82     29.00 o 
   6   7   4      188.19      188.94     27.77 o 
  -5   8   4       72.31       55.92     14.35 o 
  -4   8   4       77.48       81.22     22.78 o 
  -3   8   4       15.01       50.31     11.54 o 
  -2   8   4      139.91      167.12     13.80 o 
  -1   8   4      266.10      244.69     16.08 o 
   0   8   4       75.50       94.77      8.40 o 
   1   8   4      364.07      320.94     14.07 o 
   2   8   4       67.57      101.69     11.32 o 
   3   8   4       17.70       44.58     14.61 o 
   4   8   4      254.34      254.85     20.64 o 
   5   8   4       57.01       68.60     23.70 o 
  -4   9   4       66.92       67.43     15.56 o 
  -3   9   4       40.76       35.88     16.19 o 
  -2   9   4       11.61       10.08      9.05 o 
  -1   9   4       48.13       58.71     13.57 o 
   0   9   4      250.69      241.14     42.00 o 
   1   9   4        0.82       28.66     13.06 o 
   2   9   4      109.48      108.31     11.91 o 
   3   9   4       39.10       35.19     12.56 o 
   4   9   4        2.87        3.39     10.86 o 
  -1  10   4       57.30       44.84     13.45 o 
   0  10   4        0.08       -0.59     12.98 o 
   1  10   4      100.00       80.29     14.62 o 
   2  10   4        8.13       11.85     13.50 o 
   3  10   4        8.59        9.54     20.72 o 
  -9   0   5       63.04       76.90     21.73 o 
  -7   0   5     2656.29     2722.74    106.86 o 
  -5   0   5      408.35      386.25     19.65 o 
  -3   0   5     4353.94     4456.08     28.66 o 
  -1   0   5    23696.45    24326.20    200.51 o 
   1   0   5     5050.64     5234.47     38.20 o 
   3   0   5     3997.31     3743.23     48.67 o 
   5   0   5     2371.85     2583.72     42.37 o 
   7   0   5      149.93      122.46     17.60 o 
  -9   1   5       23.43       21.70     11.43 o 
  -8   1   5      829.97      874.23     27.25 o 
  -7   1   5       32.55       65.53     14.60 o 
  -6   1   5     2318.27     2189.35     42.15 o 
  -5   1   5      360.94      391.22     12.10 o 
  -4   1   5      261.46      265.21     11.15 o 
  -2   1   5    19404.23    18559.28     81.11 o 
  -1   1   5     2619.64     2870.66     27.55 o 
   0   1   5     8242.12     8523.64    136.11 o 
   1   1   5     4090.89     4335.66     72.16 o 
   2   1   5      147.99      126.54      5.62 o 
   3   1   5       19.90       68.42      4.86 o 
   4   1   5     7758.19     7493.78     99.23 o 
   5   1   5      380.71      380.60     13.49 o 
   6   1   5      902.16      863.48     20.43 o 
   7   1   5        0.81       15.59      9.39 o 
   8   1   5       79.54       81.27     14.57 o 
   9   1   5        5.50        9.00     13.61 o 
  -9   2   5      211.39      182.58     19.87 o 
  -8   2   5       22.63       40.03     12.81 o 
  -7   2   5     1298.61     1352.70     21.59 o 
  -6   2   5        3.16       36.75     11.33 o 
  -5   2   5     1170.65     1224.12     24.34 o 
  -4   2   5      671.81      609.13     10.85 o 
  -3   2   5     4716.29     4647.59     95.69 o 
  -2   2   5       21.63       61.18      8.40 o 
  -1   2   5    16184.08    16919.52    143.10 o 
   0   2   5      261.29      254.46      4.19 o 
   1   2   5      156.10      180.22      5.34 o 
   2   2   5      980.88      886.40      8.95 o 
   3   2   5     4533.92     4510.89     26.60 o 
   4   2   5        1.96       13.21      3.89 o 
   5   2   5     5211.97     5137.72     96.20 o 
   6   2   5       42.01       56.44      8.51 o 
   7   2   5        0.66        3.19     12.15 o 
   8   2   5        7.72       21.69     14.05 o 
   9   2   5      147.95      144.81     18.55 o 
  -9   3   5       14.35       12.51     19.19 o 
  -8   3   5      558.21      555.46     23.85 o 
  -7   3   5      108.44      136.72     14.25 o 
  -6   3   5     1225.17     1138.24     16.36 o 
  -5   3   5      130.45      160.61      6.98 o 
  -4   3   5       20.73       36.56      4.76 o 
  -3   3   5     1682.63     1556.49     55.14 o 
  -2   3   5     8693.48     8085.19    114.44 o 
  -1   3   5     1700.34     1767.49     22.73 o 
   0   3   5     4259.30     4076.98     22.08 o 
   1   3   5      240.66      281.82      5.94 o 
   2   3   5      567.10      552.85     18.63 o 
   3   3   5      219.23      235.68      4.60 o 
   4   3   5     3944.37     3719.13     54.07 o 
   5   3   5        9.13       16.53      5.18 o 
   6   3   5      624.80      595.16     14.25 o 
   7   3   5      161.50      172.47     16.35 o 
   8   3   5       63.50       54.93     15.49 o 
   9   3   5        0.17      -10.33     25.03 o 
  -8   4   5       36.71       74.38     13.44 o 
  -7   4   5     1172.82     1167.80     31.03 o 
  -6   4   5       32.67       56.14     15.27 o 
  -5   4   5       88.12       90.78      9.57 o 
  -4   4   5     1365.32     1320.91     46.56 o 
  -3   4   5     1985.40     2121.57     92.93 o 
  -2   4   5      446.31      430.04     10.87 o 
  -1   4   5     8547.50     8786.95    113.62 o 
   0   4   5      939.12      929.75     15.60 o 
   1   4   5      398.57      399.51      7.69 o 
   2   4   5      595.19      514.59      8.48 o 
   3   4   5     2608.00     2721.78     48.39 o 
   4   4   5        4.43       27.88      9.10 o 
   5   4   5      874.95      881.38     15.67 o 
   6   4   5      318.87      334.20     18.28 o 
   7   4   5       82.61       64.73     15.14 o 
   8   4   5       39.22       62.99     14.73 o 
  -8   5   5      199.13      218.52     20.79 o 
  -7   5   5        6.90       16.23     12.34 o 
  -6   5   5      631.51      549.61     23.93 o 
  -5   5   5      476.64      481.77     21.97 o 
  -4   5   5      324.99      287.12     17.15 o 
  -3   5   5      467.32      496.17     25.89 o 
  -2   5   5     4728.31     4501.20     56.17 o 
  -1   5   5      657.09      685.83     12.68 o 
   0   5   5     2918.29     2830.54     55.53 o 
   1   5   5     3244.07     3278.89     35.95 o 
   2   5   5      575.69      566.13     20.32 o 
   3   5   5       60.56      102.81     14.00 o 
   4   5   5     1723.21     1663.82    119.57 o 
   5   5   5      206.69      226.10     36.87 o 
   6   5   5      280.67      311.59     19.87 o 
   7   5   5      121.15      144.64     18.35 o 
  -7   6   5      105.27       88.24     27.37 o 
  -6   6   5       49.64       40.77     12.34 o 
  -5   6   5      191.87      282.58     26.26 o 
  -4   6   5      443.19      421.21     27.85 o 
  -3   6   5     1445.19     1480.34     73.01 o 
  -2   6   5      223.27      259.07     19.40 o 
  -1   6   5     2086.16     2149.75     22.90 o 
   0   6   5      394.91      371.95     12.29 o 
   1   6   5      143.47      121.51     14.58 o 
   2   6   5     1388.18     1283.81     26.84 o 
   3   6   5      614.79      686.62     21.94 o 
   4   6   5        9.27       17.47     12.55 o 
   5   6   5      765.28      843.16     40.25 o 
   6   6   5       76.63      112.41     25.70 o 
   7   6   5        0.37       18.34     22.10 o 
  -6   7   5       74.58       94.91     15.87 o 
  -5   7   5      228.43      244.39     27.64 o 
  -4   7   5        2.27       19.59     10.32 o 
  -3   7   5      525.00      539.39     19.05 o 
  -2   7   5      870.37      842.44     22.90 o 
  -1   7   5      251.76      265.89     11.25 o 
   0   7   5      361.15      365.34     12.98 o 
   1   7   5      611.30      612.09     16.81 o 
   2   7   5       10.72       21.73     11.47 o 
   3   7   5      496.62      492.82     20.85 o 
   4   7   5      355.16      373.30     34.74 o 
   5   7   5        3.09       -0.53     21.36 o 
   6   7   5       65.26       97.35     25.04 o 
  -5   8   5        7.95       17.26     20.07 o 
  -4   8   5      383.79      405.73     32.33 o 
  -3   8   5       75.25       82.40     12.61 o 
  -2   8   5       20.96       18.20      9.84 o 
  -1   8   5      340.06      358.90     22.27 o 
   0   8   5      250.91      241.77     12.41 o 
   1   8   5       14.19       24.21      8.70 o 
   2   8   5      480.71      438.31     16.17 o 
   3   8   5      133.59      198.43     23.02 o 
   4   8   5       37.86       23.58     15.47 o 
   5   8   5       54.95       59.57     21.35 o 
  -4   9   5        6.55       -4.46     13.00 o 
  -3   9   5       68.93       73.45     14.77 o 
  -2   9   5       37.64       35.54     11.06 o 
  -1   9   5        8.53        9.37     11.64 o 
   0   9   5      145.69      171.55     16.32 o 
   1   9   5      326.05      274.59     18.18 o 
   2   9   5       60.90       67.03     11.56 o 
   3   9   5       95.36       89.30     12.21 o 
   4   9   5       19.80       24.45     13.65 o 
  -1  10   5       22.64       22.81     15.79 o 
   0  10   5       68.14       48.52     22.48 o 
   1  10   5       10.70       23.50     13.78 o 
   2  10   5      119.48      101.34     16.15 o 
  -8   0   6      565.43      525.36     22.15 o 
  -6   0   6     2009.08     2178.63     46.63 o 
  -4   0   6     1353.43     1451.75     19.58 o 
  -2   0   6     1677.39     1746.70     17.67 o 
   0   0   6    65503.77    62429.57    464.63 o 
   2   0   6     1859.67     2041.73     28.04 o 
   4   0   6     3742.99     3843.76     31.21 o 
   6   0   6     1970.04     2058.77     43.56 o 
   8   0   6        4.76       11.98     13.69 o 
  -9   1   6        1.27       -4.68      9.46 o 
  -8   1   6      127.49      150.06     15.14 o 
  -7   1   6     1317.68     1297.76     33.11 o 
  -6   1   6      106.43      134.12     11.65 o 
  -5   1   6     3639.54     3443.93     65.87 o 
  -4   1   6      198.73      247.63      7.95 o 
  -3   1   6       33.60       33.61      2.76 o 
  -2   1   6     1497.90     1586.03     43.64 o 
  -1   1   6    22139.65    20838.91    250.77 o 
   0   1   6      226.56      270.30      5.15 o 
   1   1   6    11986.46    10924.24    233.08 o 
   2   1   6      135.57      169.15      6.05 o 
   3   1   6     1080.11     1025.39     13.80 o 
   4   1   6       12.88       48.21      7.47 o 
   5   1   6     4859.29     4617.04     40.64 o 
   6   1   6      149.92      164.70     12.24 o 
   7   1   6      386.94      376.17     16.42 o 
   8   1   6       59.16       50.92     13.49 o 
   9   1   6       79.22       74.94     15.02 o 
  -9   2   6       39.72       48.46     11.67 o 
  -8   2   6       63.73       60.63     12.87 o 
  -7   2   6        2.58       26.80     11.62 o 
  -6   2   6     3800.85     3816.29     45.97 o 
  -5   2   6       92.45      159.93     12.37 o 
  -4   2   6     1064.41     1053.57     23.74 o 
  -3   2   6      658.63      679.84     11.22 o 
  -2   2   6     8753.85     8737.49     54.38 o 
  -1   2   6       28.38       47.77      2.81 o 
   0   2   6     7691.96     8074.80     85.08 o 
   1   2   6       17.84       13.40      3.56 o 
   2   2   6     4824.66     4953.16     35.39 o 
   3   2   6       49.04       49.72      2.64 o 
   4   2   6     4724.21     4857.69     78.08 o 
   5   2   6        0.74       32.44      9.78 o 
   6   2   6     2411.82     2395.43     27.77 o 
   7   2   6       47.19       48.05     11.99 o 
   8   2   6        2.80       14.82     13.86 o 
   9   2   6        6.69       13.97     15.52 o 
  -9   3   6        7.24        3.22     18.94 o 
  -8   3   6        5.81       18.89     12.80 o 
  -7   3   6      749.30      734.70     32.22 o 
  -6   3   6       40.33       57.49     15.43 o 
  -5   3   6     2012.61     1838.41     32.98 o 
  -4   3   6     1697.06     1779.49     34.59 o 
  -3   3   6      894.12      813.78     26.66 o 
  -2   3   6        9.79       34.27      3.74 o 
  -1   3   6     7890.75     7607.61     39.42 o 
   0   3   6       26.39       46.87      3.34 o 
   1   3   6     5449.33     5257.50     57.55 o 
   2   3   6      258.30      304.98      6.41 o 
   3   3   6      901.40      868.93      9.35 o 
   4   3   6       74.37       99.35      5.80 o 
   5   3   6     3126.11     3012.82     48.71 o 
   6   3   6      350.22      358.87     24.86 o 
   7   3   6      282.18      271.17     18.23 o 
   8   3   6       10.42       12.20     14.66 o 
   9   3   6       31.26       17.00     26.80 o 
  -8   4   6      275.06      279.80     35.00 o 
  -7   4   6      105.37      140.60     15.93 o 
  -6   4   6      777.12      812.67     25.31 o 
  -5   4   6       65.28       70.43      9.61 o 
  -4   4   6      156.85      226.79     20.87 o 
  -3   4   6     1109.24     1018.85     23.92 o 
  -2   4   6      898.42      947.09     33.91 o 
  -1   4   6      129.09      177.96     16.12 o 
   0   4   6    14614.78    15036.00    281.21 o 
   1   4   6      342.35      311.45      7.10 o 
   2   4   6       71.01       74.44      4.46 o 
   3   4   6     1463.91     1341.46     43.27 o 
   4   4   6     1119.05     1148.90     16.46 o 
   5   4   6       22.55       31.18      6.27 o 
   6   4   6      772.14      826.85     53.19 o 
   7   4   6       63.08       55.82     15.11 o 
   8   4   6       31.31       24.60     14.50 o 
  -8   5   6      203.86      220.72     32.42 o 
  -7   5   6      534.68      477.36     23.30 o 
  -6   5   6       41.87       51.66     11.79 o 
  -5   5   6      479.92      500.50     63.66 o 
  -4   5   6      177.25      172.36     20.55 o 
  -3   5   6        0.25       16.15     14.79 o 
  -2   5   6      755.82      834.25     20.76 o 
  -1   5   6     4677.26     4460.93     39.39 o 
   0   5   6      353.87      427.12     13.10 o 
   1   5   6     2527.18     2375.48     62.62 o 
   2   5   6     1863.27     1846.77     27.40 o 
   3   5   6       65.04       61.57     11.38 o 
   4   5   6       41.66       45.80      6.84 o 
   5   5   6      725.66      775.91     24.82 o 
   6   5   6        1.85       11.87     13.42 o 
   7   5   6      219.20      222.59     18.84 o 
  -7   6   6       16.18        6.12     14.64 o 
  -6   6   6      533.55      550.35     24.65 o 
  -5   6   6      256.12      269.54     25.82 o 
  -4   6   6      102.95      113.04     19.80 o 
  -3   6   6      831.10      780.95     33.03 o 
  -2   6   6     1930.27     1920.90     32.57 o 
  -1   6   6      127.37      146.74     12.51 o 
   0   6   6      559.45      620.11     13.97 o 
   1   6   6     1012.73      949.75     30.54 o 
   2   6   6      959.33      995.99     24.00 o 
   3   6   6      283.31      243.36     15.89 o 
   4   6   6      390.49      424.27     28.85 o 
   5   6   6        0.43       37.53     22.37 o 
   6   6   6      368.68      458.38     33.86 o 
   7   6   6       75.17       98.72     24.65 o 
  -6   7   6        1.99       17.40     14.36 o 
  -5   7   6      204.35      197.39     25.75 o 
  -4   7   6      811.78      792.21     52.44 o 
  -3   7   6      254.15      253.11     14.46 o 
  -2   7   6      534.54      505.20     18.51 o 
  -1   7   6      611.22      596.53     14.68 o 
   0   7   6       54.76       72.09      9.30 o 
   1   7   6      302.35      309.56     13.53 o 
   2   7   6      489.39      471.46     19.27 o 
   3   7   6        4.64        9.26     11.79 o 
   4   7   6      167.78      164.98     23.24 o 
   5   7   6      315.48      318.45     29.98 o 
   6   7   6       86.53       82.31     23.33 o 
  -5   8   6       39.16       18.14     21.56 o 
  -4   8   6       11.14       26.45     21.04 o 
  -3   8   6      781.11      688.03     22.79 o 
  -2   8   6       86.43       95.37     12.60 o 
  -1   8   6        0.13       11.75     11.27 o 
   0   8   6      548.61      603.95     27.50 o 
   1   8   6      122.51      121.29     11.05 o 
   2   8   6        0.11       11.21     10.40 o 
   3   8   6      523.86      487.94     30.18 o 
   4   8   6       95.43      141.31     17.75 o 
   5   8   6        1.24       12.88     18.97 o 
  -3   9   6        3.54       24.01     19.16 o 
  -2   9   6      119.47      108.04     13.28 o 
  -1   9   6      141.50      151.12     14.99 o 
   0   9   6       55.11       51.29     13.09 o 
   1   9   6       86.68       92.31     15.01 o 
   2   9   6      296.88      290.74     15.26 o 
   3   9   6       35.76       51.18     16.21 o 
   4   9   6       30.37       10.28     20.09 o 
  -1  10   6       31.88       26.67     17.23 o 
   0  10   6        5.60        5.36     12.97 o 
   1  10   6      185.87      151.25     16.99 o 
   2  10   6        6.63       16.09     19.38 o 
  -9   0   7      127.89      134.82     23.94 o 
  -7   0   7     1276.61     1229.67     29.14 o 
  -5   0   7     4149.80     4400.24     61.92 o 
  -3   0   7     5113.77     5548.30     50.87 o 
  -1   0   7    17912.55    18630.18    180.14 o 
   1   0   7    19226.51    19784.45    347.38 o 
   3   0   7        0.45        8.25      3.85 o 
   5   0   7     2809.56     2881.28     46.95 o 
   7   0   7     1603.44     1627.64     43.85 o 
  -9   1   7       13.07       23.98      9.59 o 
  -8   1   7        9.21       30.63     11.67 o 
  -7   1   7       82.07       79.82     10.62 o 
  -6   1   7     2381.29     2296.30     29.41 o 
  -5   1   7      193.73      202.89      8.71 o 
  -4   1   7     5915.85     5490.35     45.13 o 
  -2   1   7     1709.65     1664.08     12.91 o 
  -1   1   7     3810.78     4001.01     29.36 o 
   0   1   7    19052.03    18154.40    246.34 o 
   1   1   7     1885.73     2035.52     53.54 o 
   2   1   7     4983.27     4659.16     65.64 o 
   3   1   7     1950.36     2108.48     18.68 o 
   4   1   7     1645.18     1595.59     18.15 o 
   5   1   7       35.87       67.58      9.86 o 
   6   1   7     2539.92     2418.36     83.83 o 
   7   1   7       17.02       37.24     10.77 o 
   8   1   7      131.14      129.73     28.21 o 
   9   1   7       14.41        8.16     14.85 o 
  -9   2   7       60.06       59.35     13.84 o 
  -8   2   7       56.85       69.91     13.68 o 
  -7   2   7      130.87      142.10     14.23 o 
  -6   2   7        2.18       91.71     30.39 o 
  -5   2   7     6260.98     5961.22     81.82 o 
  -4   2   7        3.14       14.16      4.52 o 
  -3   2   7        4.59       23.94      5.21 o 
  -2   2   7     1139.25     1039.94     27.64 o 
  -1   2   7     6684.13     7001.29     83.16 o 
   0   2   7       67.32       93.75     12.27 o 
   1   2   7    18413.50    19100.71    117.35 o 
   2   2   7      193.20      193.38      6.10 o 
   3   2   7       59.54       70.06      4.06 o 
   4   2   7      316.00      304.10      9.44 o 
   5   2   7     2827.33     2863.48     27.73 o 
   6   2   7        6.51       29.39      8.13 o 
   7   2   7      510.26      540.93     29.91 o 
   8   2   7       55.03       54.95     14.88 o 
   9   2   7       15.09        7.98     15.39 o 
  -9   3   7       12.85       -3.52     19.34 o 
  -8   3   7        0.20        4.23     13.30 o 
  -7   3   7      304.41      305.98     27.81 o 
  -6   3   7     1952.30     1884.85     35.19 o 
  -5   3   7      167.26      193.30     12.27 o 
  -4   3   7     3688.99     3531.43     43.57 o 
  -3   3   7      204.26      227.88     17.76 o 
  -2   3   7     1675.54     1623.86     29.12 o 
  -1   3   7        0.91       27.48      3.09 o 
   0   3   7    13095.45    12396.92     79.43 o 
   1   3   7       60.68       86.02      3.98 o 
   2   3   7     7096.49     6678.55     76.38 o 
   3   3   7     3437.84     3344.40     58.39 o 
   4   3   7     1405.30     1299.38     20.63 o 
   5   3   7       94.43      107.78      5.76 o 
   6   3   7     1255.74     1225.77     56.66 o 
   7   3   7       69.69       89.66     14.59 o 
   8   3   7      133.21      110.66     16.49 o 
  -8   4   7       27.27       28.75     13.68 o 
  -7   4   7      449.96      405.57     21.16 o 
  -6   4   7       64.94       66.44     12.76 o 
  -5   4   7     1719.22     1623.61     56.77 o 
  -4   4   7      576.24      573.92     20.61 o 
  -3   4   7     1224.46     1243.51     68.06 o 
  -2   4   7      164.60      148.51      4.60 o 
  -1   4   7     4364.04     4586.40     39.99 o 
   0   4   7      120.46      166.28      7.17 o 
   1   4   7     8563.09     8686.39     93.54 o 
   2   4   7      770.11      748.98     13.23 o 
   3   4   7       68.26       71.30      5.38 o 
   4   4   7      644.86      568.33     14.73 o 
   5   4   7      933.79      980.03     25.25 o 
   6   4   7        7.42       43.40     12.34 o 
   7   4   7      611.28      616.55     31.02 o 
   8   4   7       23.03       42.68     20.70 o 
  -8   5   7       20.30       33.32     23.83 o 
  -7   5   7       27.04       49.77     14.90 o 
  -6   5   7      503.45      469.58     18.69 o 
  -5   5   7        8.20       52.44     16.77 o 
  -4   5   7      990.80      954.89     34.90 o 
  -3   5   7      568.38      577.48     20.08 o 
  -2   5   7        3.07       20.94      5.88 o 
  -1   5   7     1440.82     1450.33     18.23 o 
   0   5   7     4790.88     4739.68    124.45 o 
   1   5   7     1065.91     1062.60     25.24 o 
   2   5   7     1010.26      960.18     15.50 o 
   3   5   7      165.80      152.71      5.50 o 
   4   5   7       45.42       56.28      7.22 o 
   5   5   7       93.25       99.02     13.93 o 
   6   5   7      664.47      664.04     25.32 o 
   7   5   7        7.69       19.15     20.19 o 
  -7   6   7       59.62       72.40     16.03 o 
  -6   6   7        2.74       16.47     14.43 o 
  -5   6   7      794.60      832.22     38.43 o 
  -4   6   7      122.61      111.37     10.38 o 
  -3   6   7      172.44      203.38     32.28 o 
  -2   6   7     1257.25     1189.11     28.01 o 
  -1   6   7      840.93      900.83     19.53 o 
   0   6   7        1.67        8.01      6.87 o 
   1   6   7     1595.40     1696.98     29.93 o 
   2   6   7      488.39      499.73     18.79 o 
   3   6   7      139.75      150.68     13.71 o 
   4   6   7      288.20      252.43     24.90 o 
   5   6   7      427.58      522.15     33.19 o 
   6   6   7        4.17       30.32     21.50 o 
  -6   7   7      212.22      212.40     27.32 o 
  -5   7   7       60.87       69.20     21.45 o 
  -4   7   7      352.95      387.43     30.53 o 
  -3   7   7      368.76      339.29     15.60 o 
  -2   7   7       82.37       95.84     11.87 o 
  -1   7   7      129.29      118.93      9.00 o 
   0   7   7      827.72      805.52     17.66 o 
   1   7   7        6.06       31.49     11.30 o 
   2   7   7      552.70      535.65     31.30 o 
   3   7   7      401.80      399.94     19.60 o 
   4   7   7       67.15       60.86     19.69 o 
   5   7   7       87.78       78.87     23.32 o 
   6   7   7      111.85      112.09     24.85 o 
  -5   8   7       74.60       74.14     22.22 o 
  -4   8   7      197.51      204.83     27.42 o 
  -3   8   7        9.09       41.48     11.64 o 
  -2   8   7      279.45      236.82     15.32 o 
  -1   8   7      153.65      173.44     14.74 o 
   0   8   7        6.44       29.62      9.77 o 
   1   8   7      351.05      380.01     15.19 o 
   2   8   7       57.15       61.28     12.52 o 
   3   8   7       16.73       46.74     14.58 o 
   4   8   7      169.92      193.95     25.91 o 
   5   8   7       34.33       25.86     19.62 o 
  -3   9   7      273.01      256.47     29.05 o 
  -2   9   7        0.61        7.24     17.77 o 
  -1   9   7      141.43      129.95     14.67 o 
   0   9   7      151.97      166.85     16.20 o 
   1   9   7       62.54       70.05     14.36 o 
   2   9   7       18.22       37.57     11.03 o 
   3   9   7       90.75       98.75     12.56 o 
   4   9   7        0.08       -0.90     20.76 o 
   0  10   7        7.44       12.60     13.40 o 
   1  10   7       12.35       43.64     13.31 o 
   2  10   7       90.42      111.31     21.49 o 
  -8   0   8      124.82      142.77     15.65 o 
  -6   0   8      484.84      552.01     24.32 o 
  -4   0   8    10490.58    10714.14    294.14 o 
  -2   0   8       66.68       87.02      4.08 o 
   0   0   8    23387.45    23341.13    701.68 o 
   2   0   8     4856.77     4739.91     47.36 o 
   4   0   8      907.28      888.39     15.58 o 
   6   0   8     2638.27     2729.93     51.37 o 
   8   0   8      518.88      577.46     31.34 o 
  -9   1   8      298.41      293.04     16.98 o 
  -8   1   8       14.28       21.39     12.51 o 
  -7   1   8      101.27      113.95     11.29 o 
  -6   1   8        4.97       22.62      8.26 o 
  -5   1   8     4490.08     4158.33     65.59 o 
  -4   1   8      190.36      215.45      5.77 o 
  -3   1   8     5935.88     5536.25     72.53 o 
  -2   1   8      533.99      620.93      8.53 o 
  -1   1   8     6323.15     6151.79    115.84 o 
   0   1   8     2938.81     3189.91     41.84 o 
   1   1   8    16027.25    15069.81    122.42 o 
   2   1   8      746.56      918.95     12.51 o 
   3   1   8     3414.71     3222.48     30.95 o 
   4   1   8      508.94      553.73     11.54 o 
   5   1   8     1159.83     1131.56     47.71 o 
   6   1   8       27.04       38.72     10.07 o 
   7   1   8     1190.62     1167.04     27.01 o 
   8   1   8       33.55       33.53     14.70 o 
   9   1   8       54.33       50.21     15.80 o 
  -9   2   8        5.65       59.52     19.39 o 
  -8   2   8      118.65      119.02     14.96 o 
  -7   2   8       19.76        6.00     10.68 o 
  -6   2   8     2865.79     2785.44     41.22 o 
  -5   2   8       82.36      121.49     19.05 o 
  -4   2   8     4105.04     4188.81     42.15 o 
  -3   2   8      144.32      120.95      6.13 o 
  -2   2   8     1276.89     1327.79     23.05 o 
  -1   2   8      589.59      565.49     11.56 o 
   0   2   8    10656.94    11062.97    136.27 o 
   1   2   8      372.71      433.51     12.12 o 
   2   2   8    14819.65    14630.18     68.74 o 
   3   2   8      320.88      320.51     11.16 o 
   4   2   8      342.33      327.63      9.91 o 
   5   2   8      259.45      221.02     10.58 o 
   6   2   8      952.15      945.18     23.04 o 
   7   2   8        8.04       37.33     13.97 o 
   8   2   8      293.08      307.30     20.55 o 
   9   2   8        8.70       16.54     16.10 o 
  -9   3   8      173.21      159.53     24.32 o 
  -8   3   8       28.00       27.12     13.20 o 
  -7   3   8       10.26       31.31     11.33 o 
  -6   3   8      187.42      230.11     15.79 o 
  -5   3   8     3988.08     3657.12     36.99 o 
  -4   3   8      252.45      326.60     19.39 o 
  -3   3   8     3219.51     3038.79     27.96 o 
  -2   3   8      477.19      561.05      7.50 o 
  -1   3   8      943.86      952.77     18.05 o 
   0   3   8     2067.77     2085.66     22.48 o 
   1   3   8    12129.20    11794.00     74.38 o 
   2   3   8      780.76      809.46     15.23 o 
   3   3   8     2252.44     2086.91     21.41 o 
   4   3   8      145.20      153.57     11.99 o 
   5   3   8      486.94      441.54     12.85 o 
   6   3   8       33.86       43.40     11.73 o 
   7   3   8      513.71      494.42     22.46 o 
   8   3   8        5.42       43.90     14.36 o 
  -8   4   8       54.42       43.92     14.74 o 
  -7   4   8      148.10      153.68     16.54 o 
  -6   4   8      236.27      232.65     13.68 o 
  -5   4   8        7.81       37.70     10.10 o 
  -4   4   8     5528.35     5494.19     68.71 o 
  -3   4   8     1039.04     1019.10     25.96 o 
  -2   4   8        7.47       14.94      3.01 o 
  -1   4   8      936.86      872.77     11.32 o 
   0   4   8     5373.57     5635.48     65.88 o 
   1   4   8       75.56       85.66      9.25 o 
   2   4   8     2846.14     2888.47    148.35 o 
   3   4   8     1246.54     1171.13     15.27 o 
   4   4   8      245.17      225.88      5.57 o 
   5   4   8      124.42      125.09     12.32 o 
   6   4   8      614.15      631.58     22.99 o 
   7   4   8        1.88       25.03     13.41 o 
   8   4   8      161.54      180.57     25.55 o 
  -8   5   8       30.71       31.27     16.47 o 
  -7   5   8       46.35       51.34     14.87 o 
  -6   5   8      134.93      156.88     13.91 o 
  -5   5   8     1189.35     1145.98     30.94 o 
  -4   5   8       24.37       68.21     18.52 o 
  -3   5   8     1890.68     1860.55     25.69 o 
  -2   5   8     1113.61     1138.49     26.80 o 
  -1   5   8     1161.83     1124.80     22.80 o 
   0   5   8      400.73      422.28     13.55 o 
   1   5   8     2672.36     2485.93     48.00 o 
   2   5   8      170.50      200.24     12.84 o 
   3   5   8      481.41      467.05     25.39 o 
   4   5   8      813.97      823.68     33.01 o 
   5   5   8      184.03      200.57     15.65 o 
   6   5   8       72.00       71.31     14.49 o 
   7   5   8      221.55      276.75     28.83 o 
  -7   6   8       46.67       43.83     15.40 o 
  -6   6   8      369.26      345.38     21.85 o 
  -5   6   8      110.57      171.57     23.70 o 
  -4   6   8      630.32      628.38     17.69 o 
  -3   6   8      236.83      240.93     12.08 o 
  -2   6   8      366.24      410.60     12.07 o 
  -1   6   8      833.38      765.34     20.86 o 
   0   6   8     1141.33     1162.62     19.05 o 
   1   6   8       57.17       84.92     10.59 o 
   2   6   8     1314.24     1384.68     50.80 o 
   3   6   8      286.25      275.39     16.42 o 
   4   6   8       12.02       26.98     18.24 o 
   5   6   8      379.04      404.96     30.59 o 
   6   6   8      126.67      141.62     24.88 o 
  -6   7   8       64.41       65.58     16.20 o 
  -5   7   8      320.33      299.44     29.76 o 
  -4   7   8        8.10       34.16     19.80 o 
  -3   7   8      324.17      309.87     14.66 o 
  -2   7   8      362.18      361.04     16.29 o 
  -1   7   8        0.55       34.63      7.68 o 
   0   7   8      438.55      476.82     14.77 o 
   1   7   8     1035.56     1039.23     24.59 o 
   2   7   8      120.00      117.91     13.28 o 
   3   7   8      117.37      127.54     14.92 o 
   4   7   8      196.46      182.47     24.99 o 
   5   7   8        4.55       -3.99     19.54 o 
   6   7   8       60.46       56.20     22.80 o 
  -6   8   8       12.66       10.20     28.28 o 
  -5   8   8        2.21       -6.78     21.04 o 
  -4   8   8      381.23      428.43     33.73 o 
  -3   8   8       78.72       79.47     23.39 o 
  -2   8   8        0.40       -2.69      9.64 o 
  -1   8   8      401.64      388.57     18.48 o 
   0   8   8      140.71      191.14     12.62 o 
   1   8   8        8.56        2.23      9.19 o 
   2   8   8      180.15      197.35     15.48 o 
   3   8   8      150.72      162.57     17.55 o 
   4   8   8       19.92        6.31     18.89 o 
   5   8   8      102.83      138.60     24.48 o 
  -3   9   8       30.00       45.72     19.41 o 
  -2   9   8      156.84      195.51     26.54 o 
  -1   9   8        9.49       35.03     10.82 o 
   0   9   8      176.66      145.82     15.80 o 
   1   9   8       68.98       96.38     19.99 o 
   2   9   8        0.61       11.86     10.46 o 
   3   9   8       31.95       34.35     11.68 o 
   4   9   8      121.61      148.74     24.40 o 
   0  10   8        2.12        0.42     17.84 o 
   1  10   8       48.26       36.99     18.98 o 
   2  10   8       37.87       93.90     21.45 o 
  -9   0   9      176.53      206.15     18.98 o 
  -7   0   9       98.83      118.78     14.27 o 
  -5   0   9     2956.76     3084.63    116.58 o 
  -3   0   9    11871.74    11726.17     85.37 o 
  -1   0   9      124.72      155.49      4.59 o 
   1   0   9    10617.89    11150.74     76.22 o 
   3   0   9    10422.56    10209.49    220.16 o 
   5   0   9       29.59       28.13      6.40 o 
   7   0   9      897.45      874.25     35.07 o 
  -9   1   9        2.13       12.43     11.43 o 
  -8   1   9      389.08      391.79     17.09 o 
  -7   1   9        0.07        5.83      9.37 o 
  -6   1   9      227.07      241.00     11.92 o 
  -5   1   9      429.59      426.90     16.45 o 
  -4   1   9     7848.93     7305.77    131.68 o 
  -3   1   9     2460.95     2534.82     19.14 o 
  -2   1   9     5526.64     5390.44     34.37 o 
  -1   1   9       84.86      205.36     10.04 o 
   0   1   9     6232.54     6307.94     59.26 o 
   1   1   9      238.98      271.93     17.75 o 
   2   1   9    15604.09    14846.53    171.39 o 
   3   1   9      360.37      391.83     12.79 o 
   4   1   9     2104.68     1978.66     20.85 o 
   5   1   9      590.77      592.60     17.52 o 
   6   1   9      624.04      568.67     30.29 o 
   7   1   9        5.64       28.19     10.54 o 
   8   1   9      521.11      507.29     25.49 o 
   9   1   9        6.61       -1.97     15.69 o 
  -9   2   9      557.02      499.63     33.65 o 
  -8   2   9        9.96       27.55     12.29 o 
  -7   2   9       72.13       71.21     13.51 o 
  -6   2   9       22.98       67.99     17.13 o 
  -5   2   9     2633.47     2431.46     43.40 o 
  -4   2   9        1.61       15.18      3.15 o 
  -3   2   9     5972.93     6338.69     69.12 o 
  -2   2   9      933.55      981.89     29.92 o 
  -1   2   9     1781.15     1755.41     25.62 o 
   0   2   9       31.29       23.52      2.90 o 
   1   2   9    18130.16    18747.64    253.21 o 
   2   2   9        1.08       17.01      3.77 o 
   3   2   9     4126.83     4331.13     77.74 o 
   4   2   9      405.69      399.65     13.88 o 
   5   2   9      131.19      127.82      9.08 o 
   6   2   9      110.46      109.09     12.80 o 
   7   2   9      728.40      801.50     28.03 o 
   8   2   9        0.12       25.02     14.71 o 
  -9   3   9        1.54        0.42     22.18 o 
  -8   3   9      275.22      278.68     20.14 o 
  -7   3   9      165.67      188.82     16.22 o 
  -6   3   9      275.99      282.33     16.67 o 
  -5   3   9       65.54       74.57     10.02 o 
  -4   3   9     4261.50     4020.39     32.18 o 
  -3   3   9      315.13      307.92     31.31 o 
  -2   3   9     3498.90     3281.13     20.10 o 
  -1   3   9     2352.04     2514.48     31.11 o 
   0   3   9      940.14      887.08      8.28 o 
   1   3   9      146.25      149.23      7.07 o 
   2   3   9     5948.45     5594.21     93.33 o 
   3   3   9     1263.47     1244.97     13.70 o 
   4   3   9      806.52      766.12     15.84 o 
   5   3   9       36.96       48.65      7.40 o 
   6   3   9      180.41      175.27     22.37 o 
   7   3   9      112.68      136.86     19.07 o 
   8   3   9      301.95      325.59     21.19 o 
  -8   4   9       37.16       28.76     15.00 o 
  -7   4   9       56.96       63.36     14.22 o 
  -6   4   9      292.11      293.36     14.75 o 
  -5   4   9     1228.69     1232.71     24.14 o 
  -4   4   9       39.94       69.70      7.29 o 
  -3   4   9     4671.42     4550.46     78.96 o 
  -2   4   9      949.63      910.00     16.92 o 
  -1   4   9        2.60       16.55      4.11 o 
   0   4   9     1668.11     1602.61     21.22 o 
   1   4   9     1001.90      972.20     16.11 o 
   2   4   9        0.20       15.88      6.75 o 
   3   4   9     3453.93     3392.44     32.75 o 
   4   4   9      545.38      534.92     12.08 o 
   5   4   9       12.76        9.03      9.13 o 
   6   4   9      139.64      134.26     15.02 o 
   7   4   9      238.29      252.78     18.35 o 
  -8   5   9      111.98       91.06     22.50 o 
  -7   5   9       79.66       80.37     15.98 o 
  -6   5   9       18.39       34.55     11.15 o 
  -5   5   9      718.78      699.14     25.68 o 
  -4   5   9     2072.36     1981.21     31.64 o 
  -3   5   9     1028.94     1039.62     49.30 o 
  -2   5   9      953.58      939.30     15.02 o 
  -1   5   9      696.48      735.66     14.09 o 
   0   5   9      455.05      465.26     31.44 o 
   1   5   9      522.71      529.33     18.09 o 
   2   5   9     2268.75     2137.36     24.23 o 
   3   5   9       20.26       71.11     16.54 o 
   4   5   9      640.70      614.33     30.48 o 
   5   5   9      688.16      713.87     23.38 o 
   6   5   9      119.28      105.93     21.31 o 
   7   5   9        0.67       16.85     19.48 o 
  -7   6   9        5.50       -0.73     16.18 o 
  -6   6   9      161.30      130.59     17.42 o 
  -5   6   9      296.16      325.61     29.42 o 
  -4   6   9       63.84       81.91      8.90 o 
  -3   6   9      683.81      756.09     18.21 o 
  -2   6   9     1102.16     1071.67     17.63 o 
  -1   6   9      124.62      161.99      9.14 o 
   0   6   9      289.76      272.31     12.34 o 
   1   6   9     1397.93     1484.49     98.64 o 
   2   6   9       60.51       66.10     11.97 o 
   3   6   9      415.61      446.45     26.16 o 
   4   6   9      615.68      615.56     32.44 o 
   5   6   9       67.43       69.13     21.33 o 
   6   6   9       79.32       85.79     22.53 o 
  -6   7   9       78.45       80.88     16.71 o 
  -5   7   9       45.81       60.63     22.88 o 
  -4   7   9      174.20      202.03     25.70 o 
  -3   7   9       19.40       36.59      8.92 o 
  -2   7   9      426.23      433.46     16.90 o 
  -1   7   9     1332.62     1325.02     21.33 o 
   0   7   9       63.04       72.67      9.46 o 
   1   7   9      220.55      238.96     14.82 o 
   2   7   9      326.41      327.76     17.17 o 
   3   7   9      369.85      399.36     27.45 o 
   4   7   9       45.70       53.53     20.20 o 
   5   7   9      118.12      105.92     21.66 o 
  -6   8   9      111.02      120.63     28.59 o 
  -5   8   9       73.72       49.50     23.60 o 
  -4   8   9       40.98       86.41     23.42 o 
  -3   8   9      356.78      379.19     30.32 o 
  -2   8   9      140.90      126.79     15.46 o 
  -1   8   9        4.05       21.34     10.19 o 
   0   8   9      897.02      821.28     19.79 o 
   1   8   9       14.36       19.57      9.10 o 
   2   8   9       16.85       26.14     11.21 o 
   3   8   9      203.17      271.44     25.97 o 
   4   8   9       92.02      116.30     23.15 o 
   5   8   9        4.18       27.98     20.13 o 
  -3   9   9       34.78       49.35     21.88 o 
  -2   9   9       21.57       39.13     22.05 o 
  -1   9   9      149.21      141.88     14.68 o 
   0   9   9        0.29       13.75     12.61 o 
   1   9   9       94.95       98.99     14.82 o 
   2   9   9       78.05       77.31     12.01 o 
   3   9   9        5.03        7.70     19.68 o 
   4   9   9       18.06       39.46     21.18 o 
   1  10   9       15.81       26.29     19.47 o 
  -8   0  10      920.42      939.08     62.86 o 
  -6   0  10      144.35      169.70     13.54 o 
  -4   0  10    10559.55    10660.62     93.30 o 
  -2   0  10     4046.92     4168.50     57.09 o 
   0   0  10      423.47      401.60     25.51 o 
   2   0  10    15558.85    15896.52     97.75 o 
   4   0  10     7402.35     7248.46    157.35 o 
   6   0  10       29.37       24.52     14.85 o 
   8   0  10      350.35      357.12     26.72 o 
  -9   1  10      307.11      329.61     28.55 o 
  -8   1  10       54.71       69.23     10.44 o 
  -7   1  10      612.71      558.55     20.58 o 
  -6   1  10      120.00      143.10     10.83 o 
  -5   1  10      656.77      597.91     11.03 o 
  -4   1  10       11.91       25.56      3.37 o 
  -3   1  10    12944.71    12112.24     55.36 o 
  -2   1  10       76.34      111.35      4.23 o 
  -1   1  10     4960.66     4669.40     21.94 o 
   1   1  10     2437.41     2237.64     46.64 o 
   2   1  10      701.62      674.73     12.32 o 
   3   1  10    11247.99    10832.35    116.65 o 
   4   1  10      272.20      287.42      9.67 o 
   5   1  10      901.63      840.20     26.30 o 
   6   1  10        3.14       11.94      9.75 o 
   7   1  10      228.53      234.01     16.62 o 
   8   1  10       24.46       50.49     14.69 o 
   9   1  10      237.41      195.54     28.46 o 
  -9   2  10        0.07       50.53     21.30 o 
  -8   2  10      413.28      433.98     22.67 o 
  -7   2  10       37.77       35.23     22.13 o 
  -6   2  10       31.94       58.31      9.69 o 
  -5   2  10      209.10      174.75     12.50 o 
  -4   2  10     1699.30     1721.17     25.55 o 
  -3   2  10       99.20      133.52      9.79 o 
  -2   2  10    18429.18    19413.74    117.81 o 
  -1   2  10     1399.05     1381.94     31.37 o 
   0   2  10       38.00       63.21      2.91 o 
   1   2  10     1769.59     1804.08     16.41 o 
   2   2  10     7056.16     6883.41     66.07 o 
   3   2  10        0.15       14.70      5.36 o 
   4   2  10     2124.19     2204.23     30.17 o 
   5   2  10      185.25      157.88     11.69 o 
   6   2  10       64.78       50.34      8.15 o 
   7   2  10       26.36       52.32     12.74 o 
   8   2  10      448.51      434.67     23.33 o 
  -9   3  10      286.61      291.76     28.61 o 
  -8   3  10       68.78       71.91     15.78 o 
  -7   3  10      350.63      344.37     19.53 o 
  -6   3  10      135.93      161.61     14.53 o 
  -5   3  10      142.81      150.10     11.27 o 
  -4   3  10       25.77       46.65     14.27 o 
  -3   3  10     6627.57     6138.21    163.73 o 
  -2   3  10       87.34      113.73      9.06 o 
  -1   3  10     3099.59     3089.77     80.08 o 
   0   3  10     4267.00     4365.68     37.76 o 
   1   3  10     1866.62     1766.99     16.14 o 
   2   3  10        0.34       20.25      5.24 o 
   3   3  10     5327.63     5012.52     61.89 o 
   4   3  10        9.87       32.85     10.10 o 
   5   3  10      493.77      469.03     21.47 o 
   6   3  10      305.55      292.22     16.41 o 
   7   3  10      273.81      300.62     19.14 o 
   8   3  10        0.04        5.24     19.90 o 
  -8   4  10      383.24      369.25     24.22 o 
  -7   4  10       90.54      110.25     16.13 o 
  -6   4  10      166.62      166.76     18.40 o 
  -5   4  10      167.82      162.03     12.15 o 
  -4   4  10     2638.83     2648.37     54.76 o 
  -3   4  10      127.50      146.46     10.54 o 
  -2   4  10     1893.00     1927.69     15.31 o 
  -1   4  10     1200.87     1152.65     14.04 o 
   0   4  10      508.20      522.27     10.33 o 
   1   4  10      509.20      517.19      9.89 o 
   2   4  10     3027.53     2912.93     70.58 o 
   3   4  10        1.98       35.58     12.58 o 
   4   4  10     2940.02     2997.00     55.63 o 
   5   4  10      402.67      393.82     16.73 o 
   6   4  10       74.00       92.17     15.50 o 
   7   4  10       71.83       71.82     19.76 o 
  -8   5  10        0.56        8.46     23.14 o 
  -7   5  10      233.07      226.63     20.27 o 
  -6   5  10      327.37      310.48     17.16 o 
  -5   5  10       70.53       96.94     15.08 o 
  -4   5  10      263.16      250.42     10.03 o 
  -3   5  10     1974.47     1871.39     23.53 o 
  -2   5  10      368.48      388.20     10.65 o 
  -1   5  10     1486.91     1440.62     21.90 o 
   0   5  10      677.51      677.62     12.73 o 
   1   5  10       92.49       98.50      4.97 o 
   2   5  10      303.46      296.19     25.58 o 
   3   5  10     2278.31     2141.41     47.55 o 
   4   5  10      383.94      375.22     25.36 o 
   5   5  10      179.46      177.91     25.69 o 
   6   5  10      135.83      147.92     23.56 o 
   7   5  10       52.82       64.80     22.60 o 
  -7   6  10       62.57       91.74     24.20 o 
  -6   6  10        7.89       29.35     14.36 o 
  -5   6  10      504.97      473.42     33.17 o 
  -4   6  10      169.80      155.42     21.58 o 
  -3   6  10       43.06       50.15      8.79 o 
  -2   6  10     2283.02     2409.65     39.74 o 
  -1   6  10      935.78      872.48     16.68 o 
   0   6  10       45.29       58.98      8.93 o 
   1   6  10      618.08      587.00     18.17 o 
   2   6  10      865.83      924.76     24.13 o 
   3   6  10        2.56        6.22     16.06 o 
   4   6  10      189.31      195.41     23.39 o 
   5   6  10      221.60      238.03     25.94 o 
   6   6  10       10.82       -6.67     20.02 o 
  -7   7  10       45.69       71.78     28.41 o 
  -6   7  10      184.57      171.16     52.88 o 
  -5   7  10       27.70       76.43     23.51 o 
  -4   7  10       49.89       79.04     22.08 o 
  -3   7  10      261.46      302.21     27.40 o 
  -2   7  10       72.17       99.88     10.98 o 
  -1   7  10      542.31      554.91     15.08 o 
   0   7  10     1075.04     1058.77     33.92 o 
   1   7  10      291.66      287.57     15.85 o 
   2   7  10       34.59       29.85     11.23 o 
   3   7  10      186.11      231.30     22.70 o 
   4   7  10       10.47       35.23     18.72 o 
   5   7  10       37.86       37.44     20.53 o 
  -6   8  10        8.40       23.68     30.09 o 
  -5   8  10       72.22       74.35     23.91 o 
  -4   8  10       90.72       96.21     24.12 o 
  -3   8  10       29.17       43.68     22.17 o 
  -2   8  10       61.07       79.32     20.93 o 
  -1   8  10      260.83      239.55     15.76 o 
   0   8  10       15.98       30.05      9.45 o 
   1   8  10      198.99      186.81     12.66 o 
   2   8  10       40.75       46.23     12.62 o 
   3   8  10        2.40       28.90     19.21 o 
   4   8  10      147.46      179.52     26.34 o 
  -3   9  10       74.22       84.94     23.35 o 
  -2   9  10       40.80       62.47     21.63 o 
  -1   9  10        5.05        7.42     20.03 o 
   0   9  10      111.54       85.13     14.09 o 
   1   9  10        1.39       19.30     12.67 o 
   2   9  10       12.05       16.26     10.58 o 
   3   9  10       59.13       50.73     20.77 o 
   1  10  10       20.84       29.05     20.30 o 
  -9   0  11       72.47      116.34     22.96 o 
  -7   0  11     2455.12     2397.52    132.95 o 
  -5   0  11       51.35       43.37      5.75 o 
  -3   0  11     8441.08     8698.58     35.45 o 
  -1   0  11    30362.43    30210.56    366.83 o 
   1   0  11      746.98      743.34     23.09 o 
   3   0  11     8327.08     7783.06    217.16 o 
   5   0  11     1515.56     1627.01     40.43 o 
   7   0  11        8.84       11.31     13.97 o 
  -9   1  11        4.78       11.16     19.41 o 
  -8   1  11      739.20      740.81     19.48 o 
  -7   1  11       92.66      120.79     10.83 o 
  -6   1  11     1121.27     1036.08     18.98 o 
  -5   1  11      146.58      165.06      8.60 o 
  -4   1  11     1576.66     1501.96     22.72 o 
  -3   1  11      416.21      455.83      9.43 o 
  -2   1  11    16121.61    15402.40     84.32 o 
  -1   1  11     1463.84     1596.45     15.50 o 
   0   1  11     6323.93     6038.19     86.41 o 
   1   1  11     2708.92     2872.75     76.50 o 
   2   1  11     3359.79     3224.40     35.63 o 
   3   1  11       33.26       77.76      8.98 o 
   4   1  11     5950.57     5557.07     84.36 o 
   5   1  11        3.11       18.10      9.28 o 
   6   1  11      291.01      251.68     14.87 o 
   7   1  11       18.21       17.72     10.87 o 
   8   1  11      143.30      158.59     23.74 o 
  -9   2  11      298.86      331.65     29.94 o 
  -8   2  11        4.99       27.92     11.05 o 
  -7   2  11      665.08      708.90     40.86 o 
  -6   2  11      222.29      230.90     13.53 o 
  -5   2  11      318.13      279.68     14.33 o 
  -4   2  11      358.33      341.18     10.69 o 
  -3   2  11     6299.31     6650.70     38.40 o 
  -2   2  11        2.25       62.86      6.40 o 
  -1   2  11     8258.40     8570.75     85.06 o 
   0   2  11      765.52      775.66      8.00 o 
   1   2  11      259.81      289.89      9.03 o 
   2   2  11      842.53      806.12     31.37 o 
   3   2  11     5129.58     5126.52    113.89 o 
   4   2  11       26.79       53.86      9.40 o 
   5   2  11     2891.47     2797.42     37.50 o 
   6   2  11       15.63       10.89      7.38 o 
   7   2  11       71.91       79.35     13.31 o 
   8   2  11       26.69       18.58     14.04 o 
  -9   3  11        1.55       20.99     24.29 o 
  -8   3  11      505.40      502.33     25.30 o 
  -7   3  11        0.37       21.35     13.02 o 
  -6   3  11      666.59      630.31     23.58 o 
  -5   3  11      526.00      510.13     31.36 o 
  -4   3  11      285.80      294.82     11.07 o 
  -3   3  11      775.49      790.08     15.64 o 
  -2   3  11    11418.24    10897.18    144.01 o 
  -1   3  11     2295.51     2513.32     67.22 o 
   0   3  11     1410.78     1360.86     21.16 o 
   1   3  11      456.59      524.76     13.70 o 
   2   3  11     1512.43     1471.26     19.08 o 
   3   3  11      140.37      164.87      9.49 o 
   4   3  11     4323.65     3935.08     75.75 o 
   5   3  11       18.04       30.19      7.40 o 
   6   3  11      125.79      145.99     13.30 o 
   7   3  11      188.67      176.24     16.38 o 
   8   3  11      108.78      109.81     24.22 o 
  -8   4  11       12.13       36.23     16.19 o 
  -7   4  11      868.01      810.40     30.09 o 
  -6   4  11       58.62       65.78     10.55 o 
  -5   4  11       15.44       18.64      9.18 o 
  -4   4  11      627.46      601.34     21.64 o 
  -3   4  11     2605.19     2436.78     92.95 o 
  -2   4  11      242.40      240.30      8.97 o 
  -1   4  11     5741.77     5959.96     38.48 o 
   0   4  11     1312.02     1256.07     28.86 o 
   1   4  11        0.37        3.83      4.64 o 
   2   4  11      385.34      338.68     21.37 o 
   3   4  11     2648.49     2676.29     31.23 o 
   4   4  11        9.40       30.70      6.87 o 
   5   4  11      437.70      461.59     17.79 o 
   6   4  11      166.93      180.84     23.31 o 
   7   4  11        1.20       13.21     18.46 o 
  -8   5  11      186.01      166.10     26.14 o 
  -7   5  11       83.40       71.61     17.43 o 
  -6   5  11      400.97      363.88     24.93 o 
  -5   5  11      263.03      264.35     22.60 o 
  -4   5  11      364.48      367.34     26.19 o 
  -3   5  11       22.35       38.33      5.17 o 
  -2   5  11     2046.67     1973.00     52.23 o 
  -1   5  11       36.46       80.46      9.31 o 
   0   5  11     1204.34     1156.63     16.93 o 
   1   5  11     1926.04     1803.20     40.91 o 
   2   5  11      932.84      851.70     22.12 o 
   3   5  11      106.48      124.80     18.41 o 
   4   5  11      559.72      587.71     30.55 o 
   5   5  11       84.63      105.66     18.96 o 
   6   5  11       29.06       29.81     18.96 o 
   7   5  11       37.63       33.64     22.79 o 
  -7   6  11      166.18      183.02     26.72 o 
  -6   6  11      167.90      166.87     37.73 o 
  -5   6  11       78.34      111.25     22.80 o 
  -4   6  11      322.67      320.22     26.67 o 
  -3   6  11      687.66      704.31     16.97 o 
  -2   6  11       30.44       65.42      8.76 o 
  -1   6  11     1003.36     1051.83     18.39 o 
   0   6  11      506.32      466.46     22.89 o 
   1   6  11        2.14       17.00     10.11 o 
   2   6  11      742.59      710.65     31.29 o 
   3   6  11      557.85      604.69     30.43 o 
   4   6  11        1.89       36.18     17.29 o 
   5   6  11      170.96      189.80     25.13 o 
   6   6  11       70.03       83.96     23.08 o 
  -7   7  11        0.23       12.13     30.19 o 
  -6   7  11       87.58       87.30     17.65 o 
  -5   7  11      291.95      269.75     28.97 o 
  -4   7  11        8.29       15.95     19.73 o 
  -3   7  11      123.27      140.93     22.27 o 
  -2   7  11      639.91      629.42     18.73 o 
  -1   7  11       88.56      120.16      9.70 o 
   0   7  11      201.07      206.08     11.58 o 
   1   7  11      339.12      323.00     26.38 o 
   2   7  11      100.06      101.71     18.95 o 
   3   7  11       47.62       59.43     19.63 o 
   4   7  11      218.87      267.02     26.91 o 
   5   7  11        4.92       33.11     20.54 o 
  -6   8  11       40.10       16.82     29.89 o 
  -5   8  11        9.19       12.75     21.15 o 
  -4   8  11      122.39      112.62     24.44 o 
  -3   8  11       95.53      133.79     23.94 o 
  -2   8  11        0.00       21.58     19.47 o 
  -1   8  11      132.58      152.64     21.69 o 
   0   8  11      116.00      118.74     10.95 o 
   1   8  11        1.68        1.16      9.02 o 
   2   8  11      112.61      104.05     20.02 o 
   3   8  11       81.02      116.35     24.08 o 
   4   8  11        0.49       12.01     20.42 o 
  -3   9  11       23.39       11.88     20.30 o 
  -2   9  11       34.78       40.08     19.68 o 
  -1   9  11        3.47       20.08     19.45 o 
   0   9  11       10.69       35.19     11.85 o 
   1   9  11      143.79      145.66     15.89 o 
   2   9  11       19.84       27.99     14.10 o 
   3   9  11       27.53       28.32     21.11 o 
  -8   0  12      785.04      784.77     28.50 o 
  -6   0  12     2260.34     2340.36     70.39 o 
  -4   0  12       73.65       94.34      9.67 o 
  -2   0  12     3568.93     3736.95     34.56 o 
   0   0  12    27558.47    27859.60    861.31 o 
   2   0  12     2745.62     2843.33     45.57 o 
   4   0  12     2669.32     2596.75     70.58 o 
   6   0  12      880.10      951.68     35.80 o 
   8   0  12        4.47        0.92     17.09 o 
  -9   1  12       52.25       48.26     19.89 o 
  -8   1  12       71.18      103.74     11.24 o 
  -7   1  12     1822.39     1795.09     39.94 o 
  -6   1  12      327.45      367.35     12.91 o 
  -5   1  12     1550.64     1345.63     45.59 o 
  -4   1  12       16.77       49.46      5.25 o 
  -3   1  12     2764.71     2673.17     28.41 o 
  -2   1  12      351.34      352.21      7.15 o 
  -1   1  12    19821.53    18993.51     66.21 o 
   0   1  12      170.94      191.76      9.47 o 
   1   1  12     3159.48     2975.33     22.69 o 
   2   1  12      182.55      225.47     11.66 o 
   3   1  12     2797.16     2706.85     82.57 o 
   4   1  12      100.06       95.06      7.31 o 
   5   1  12     2350.00     2251.09     49.05 o 
   6   1  12       19.87       21.63     11.14 o 
   7   1  12       93.91      107.05     13.13 o 
   8   1  12       72.44       80.39     20.96 o 
  -9   2  12        9.65       26.08     22.57 o 
  -8   2  12      280.42      302.05     17.41 o 
  -7   2  12        0.03       28.55     10.46 o 
  -6   2  12     2797.78     2740.68     59.05 o 
  -5   2  12      251.28      274.92     11.02 o 
  -4   2  12       54.55       57.96      6.12 o 
  -3   2  12      201.11      219.77      9.43 o 
  -2   2  12    16901.35    17336.48    209.89 o 
  -1   2  12      200.10      219.93      6.42 o 
   0   2  12     4644.39     4579.96     36.37 o 
   1   2  12      225.95      235.84      8.55 o 
   2   2  12      386.16      387.37     12.88 o 
   3   2  12      206.24      200.95     11.74 o 
   4   2  12     3693.26     3751.99     64.00 o 
   5   2  12        7.99       33.69     10.69 o 
   6   2  12      779.65      726.54     18.12 o 
   7   2  12       15.17       21.57     12.66 o 
   8   2  12       42.35       40.57     20.89 o 
  -9   3  12       40.04       14.73     25.12 o 
  -8   3  12        1.95       27.80     14.25 o 
  -7   3  12      718.37      746.69     28.08 o 
  -6   3  12        2.51       55.48     12.93 o 
  -5   3  12     1029.93      968.05     21.08 o 
  -4   3  12     1239.64     1245.65     40.76 o 
  -3   3  12     1712.40     1639.89     32.76 o 
  -2   3  12       19.40       57.02      7.22 o 
  -1   3  12     8380.86     7677.07    199.09 o 
   0   3  12       13.26       29.95      4.46 o 
   1   3  12      985.89      932.06     24.28 o 
   2   3  12      892.21      923.82     31.55 o 
   3   3  12      745.65      709.75     13.09 o 
   4   3  12      439.10      430.50     12.27 o 
   5   3  12     1923.65     1752.47     24.22 o 
   6   3  12       68.68       75.48     14.26 o 
   7   3  12       45.30       63.31     20.08 o 
   8   3  12        2.74       -7.86     20.26 o 
  -8   4  12      333.11      295.07     22.95 o 
  -7   4  12        3.62       38.74     16.07 o 
  -6   4  12      497.91      553.70     20.52 o 
  -5   4  12      212.83      174.97     12.75 o 
  -4   4  12       66.70       88.63     19.98 o 
  -3   4  12     1505.12     1396.51     23.13 o 
  -2   4  12     1498.42     1614.28     27.57 o 
  -1   4  12      314.37      403.85     22.31 o 
   0   4  12     5893.98     5868.15     39.42 o 
   1   4  12      575.51      544.71     11.92 o 
   2   4  12      613.74      547.78     52.02 o 
   3   4  12     1255.84     1198.44     37.81 o 
   4   4  12      864.98      883.87     16.23 o 
   5   4  12        8.99       19.23      9.69 o 
   6   4  12      370.07      401.34     29.78 o 
   7   4  12       77.50       81.48     22.58 o 
  -8   5  12       53.41       81.83     24.76 o 
  -7   5  12      540.18      473.40     26.18 o 
  -6   5  12      166.57      150.68     14.55 o 
  -5   5  12      164.56      169.31     16.70 o 
  -4   5  12      237.40      267.85     23.96 o 
  -3   5  12      203.08      208.75      7.14 o 
  -2   5  12      689.07      691.36     13.15 o 
  -1   5  12     2668.90     2587.84     25.60 o 
   0   5  12      727.07      749.80     16.85 o 
   1   5  12      368.64      352.91     22.43 o 
   2   5  12      909.68      950.50     32.86 o 
   3   5  12      627.24      559.07     28.63 o 
   4   5  12       80.23       67.99     18.65 o 
   5   5  12      325.44      364.69     27.25 o 
   6   5  12       20.78       52.72     20.92 o 
  -7   6  12        1.24        6.35     17.01 o 
  -6   6  12      521.18      514.83     49.26 o 
  -5   6  12      153.49      154.75     23.81 o 
  -4   6  12        6.49       22.30     17.63 o 
  -3   6  12      362.10      326.22     28.01 o 
  -2   6  12      951.86      980.35     17.11 o 
  -1   6  12       84.24       88.00      8.52 o 
   0   6  12      184.77      196.26     11.94 o 
   1   6  12      711.52      679.57     30.03 o 
   2   6  12       89.71       92.85     19.38 o 
   3   6  12      241.21      209.12     22.23 o 
   4   6  12      413.59      482.58     30.26 o 
   5   6  12        0.51       13.08     20.01 o 
   6   6  12       89.88       73.15     22.00 o 
  -6   7  12        0.43       18.97     15.87 o 
  -5   7  12      157.42      160.16     26.69 o 
  -4   7  12      452.26      501.64     34.12 o 
  -3   7  12      138.88      111.90     22.74 o 
  -2   7  12       92.53      101.25     10.97 o 
  -1   7  12      182.47      184.38     10.51 o 
   0   7  12       20.75       34.32      8.94 o 
   1   7  12       92.95      113.07     12.89 o 
   2   7  12      559.39      549.32     31.37 o 
   3   7  12       49.48       51.46     19.81 o 
   4   7  12       14.02       41.64     19.22 o 
   5   7  12      172.46      157.95     25.16 o 
  -5   8  12       65.33       52.32     24.18 o 
  -4   8  12       23.76       69.42     23.81 o 
  -3   8  12      284.23      287.30     30.34 o 
  -2   8  12      137.45      186.78     25.68 o 
  -1   8  12        7.69       18.80      9.80 o 
   0   8  12      207.19      241.00     12.98 o 
   1   8  12      155.35      145.58     12.25 o 
   2   8  12       19.00       25.04     18.38 o 
   3   8  12      210.79      180.79     26.96 o 
   4   8  12       86.60       84.46     23.38 o 
  -2   9  12       57.10       44.57     22.76 o 
  -1   9  12      195.45      183.15     28.87 o 
   0   9  12       61.34       92.27     24.78 o 
   1   9  12        6.88       20.96     13.03 o 
   2   9  12      129.89      148.91     24.76 o 
   3   9  12       18.31       68.45     22.33 o 
  -9   0  13        0.04       17.46     21.34 o 
  -7   0  13     1536.42     1553.77     35.93 o 
  -5   0  13     2030.12     2232.86     39.04 o 
  -3   0  13        3.45       22.74      4.06 o 
  -1   0  13    10998.00    10646.87    119.81 o 
   1   0  13     7862.29     7826.49     78.64 o 
   3   0  13       52.48       32.01     12.23 o 
   5   0  13     1171.89     1294.07     39.24 o 
   7   0  13      538.33      599.31     32.66 o 
  -9   1  13        9.83       19.04     21.91 o 
  -8   1  13      189.23      202.68     12.94 o 
  -7   1  13        3.27       22.21      9.09 o 
  -6   1  13     2668.39     2653.72     29.60 o 
  -5   1  13       85.48      114.57      8.94 o 
  -4   1  13     1967.86     1864.03     21.98 o 
  -3   1  13      379.21      442.74      8.56 o 
  -2   1  13     3436.63     3280.61     32.02 o 
  -1   1  13     1642.54     1778.73     21.18 o 
   0   1  13    10806.11     9543.69     80.36 o 
   1   1  13     1341.64     1288.64     18.75 o 
   2   1  13     2313.67     2183.97     30.38 o 
   3   1  13        8.86       54.32      9.84 o 
   4   1  13     1273.87     1210.66     24.89 o 
   5   1  13       66.47      103.28     12.01 o 
   6   1  13     1222.67     1204.92     28.62 o 
   7   1  13        0.10       15.08     10.68 o 
   8   1  13       55.87       65.26     21.47 o 
  -9   2  13        3.29      -16.14     22.79 o 
  -8   2  13       31.57       21.07     11.52 o 
  -7   2  13      671.44      716.02     18.22 o 
  -6   2  13        0.61       67.68     11.33 o 
  -5   2  13     4677.84     4449.00     34.97 o 
  -4   2  13      174.26      152.17      8.06 o 
  -3   2  13       61.63       70.02      7.31 o 
  -2   2  13      540.96      556.28      9.36 o 
  -1   2  13     5920.94     6203.55     80.13 o 
   0   2  13        3.32        8.12      4.20 o 
   1   2  13     7863.78     7818.28    108.63 o 
   2   2  13      511.82      444.00     14.37 o 
   3   2  13        8.23       33.97     11.33 o 
   4   2  13      132.73      154.35     12.70 o 
   5   2  13     1972.18     1897.56     47.35 o 
   6   2  13       12.28       13.20      7.95 o 
   7   2  13      341.26      365.58     19.84 o 
   8   2  13       10.31       21.62     19.46 o 
  -8   3  13       98.38       92.05     16.04 o 
  -7   3  13      146.79      160.17     17.30 o 
  -6   3  13     1420.30     1340.73     28.59 o 
  -5   3  13      427.54      450.86     16.05 o 
  -4   3  13      972.94      924.82     30.00 o 
  -3   3  13      585.10      641.35     15.75 o 
  -2   3  13     2597.10     2540.63     34.28 o 
  -1   3  13       72.04       91.39      8.34 o 
   0   3  13     6989.82     6588.44     79.97 o 
   1   3  13       18.19       38.54      5.93 o 
   2   3  13     1440.05     1406.81     24.82 o 
   3   3  13     1455.96     1442.57     17.72 o 
   4   3  13      693.62      651.28     14.29 o 
   5   3  13        0.07       12.26      7.24 o 
   6   3  13      722.85      730.34     23.14 o 
   7   3  13       47.35       56.90     20.68 o 
  -8   4  13       62.07       59.20     17.11 o 
  -7   4  13      492.90      479.84     37.42 o 
  -6   4  13        8.27       27.20     10.56 o 
  -5   4  13      480.63      507.61     22.34 o 
  -4   4  13      734.35      711.76     23.70 o 
  -3   4  13       36.41       62.07      9.21 o 
  -2   4  13     1572.12     1553.65     28.01 o 
  -1   4  13     4416.46     4678.78     65.44 o 
   0   4  13       24.04       40.82      6.12 o 
   1   4  13     2673.80     2744.43     25.23 o 
   2   4  13      648.22      584.68     26.33 o 
   3   4  13        4.77       19.42      8.71 o 
   4   4  13      517.23      455.82     13.64 o 
   5   4  13      591.56      646.84     32.79 o 
   6   4  13       12.85       22.49     19.60 o 
   7   4  13      224.56      246.76     27.95 o 
  -8   5  13       25.57       44.54     26.02 o 
  -7   5  13        8.59       39.43     16.43 o 
  -6   5  13      454.45      440.92     19.53 o 
  -5   5  13       26.44       49.73     18.92 o 
  -4   5  13      333.35      329.34     24.84 o 
  -3   5  13     1115.49     1025.38     36.48 o 
  -2   5  13      143.07      148.50      8.31 o 
  -1   5  13     1134.63     1134.82     34.79 o 
   0   5  13     2615.63     2371.65    126.18 o 
   1   5  13     1311.07     1286.76     20.16 o 
   2   5  13      212.36      272.54     21.74 o 
   3   5  13      132.55      128.68     19.48 o 
   4   5  13      390.21      411.08     28.03 o 
   5   5  13       65.38       88.01     21.23 o 
   6   5  13      466.48      498.77     33.79 o 
  -7   6  13       40.79       51.21     16.67 o 
  -6   6  13        6.11       31.58     18.78 o 
  -5   6  13      568.21      630.85     36.74 o 
  -4   6  13      204.75      170.79     22.90 o 
  -3   6  13       13.25       32.37     19.42 o 
  -2   6  13      686.75      647.47     19.42 o 
  -1   6  13      360.68      356.96     19.48 o 
   0   6  13      110.96       96.73     10.09 o 
   1   6  13      678.49      701.84     31.46 o 
   2   6  13      476.80      496.92     28.63 o 
   3   6  13       48.96       68.95     17.38 o 
   4   6  13       63.24       82.60     19.63 o 
   5   6  13      473.96      471.76     33.01 o 
   6   6  13       13.61        8.04     20.61 o 
  -6   7  13      122.17       89.25     17.49 o 
  -5   7  13      111.93      128.46     25.54 o 
  -4   7  13       57.43       72.35     22.06 o 
  -3   7  13      270.37      227.69     26.41 o 
  -2   7  13      187.14      194.68     24.70 o 
  -1   7  13        4.19        4.99      7.22 o 
   0   7  13      301.49      304.87     13.45 o 
   1   7  13       67.35       73.32     18.97 o 
   2   7  13       88.93      100.73     20.56 o 
   3   7  13      459.54      461.95     30.61 o 
   4   7  13      147.82      139.30     23.18 o 
   5   7  13        0.15       14.37     19.17 o 
  -4   8  13      220.33      202.57     28.54 o 
  -3   8  13        6.49       16.90     21.33 o 
  -2   8  13      110.72      105.77     24.29 o 
  -1   8  13      237.96      260.83     28.47 o 
   0   8  13        4.31       26.32      9.45 o 
   1   8  13      116.82      120.02     20.06 o 
   2   8  13      212.70      180.13     24.28 o 
   3   8  13        1.24        4.32     20.19 o 
   4   8  13       88.96       95.44     24.24 o 
  -2   9  13        0.11       -1.19     21.15 o 
  -1   9  13       29.26       55.73     22.79 o 
   0   9  13      169.27      164.24     28.48 o 
   1   9  13      142.88      173.65     27.02 o 
   2   9  13        0.20       16.72     14.86 o 
   3   9  13       45.69       57.27     22.91 o 
  -8   0  14        0.82        8.60     12.88 o 
  -6   0  14     1200.65     1310.96     78.99 o 
  -4   0  14     9388.87     9355.92     65.49 o 
  -2   0  14      349.11      389.86      9.02 o 
   0   0  14    10543.00    10110.74     53.04 o 
   2   0  14     4770.01     4807.18     65.99 o 
   4   0  14        1.90        2.42      4.56 o 
   6   0  14     1960.18     2073.55     53.08 o 
   8   0  14      178.94      165.25     24.93 o 
  -8   1  14        0.06       18.63      9.62 o 
  -7   1  14      253.18      303.15     13.58 o 
  -6   1  14       10.71       46.62      8.71 o 
  -5   1  14     3752.53     3716.51     52.25 o 
  -4   1  14       29.36       73.24      6.46 o 
  -3   1  14     2853.95     2698.36     24.54 o 
  -2   1  14      162.73      179.35      6.11 o 
  -1   1  14     3426.74     3156.02     22.64 o 
   0   1  14      252.45      268.25     20.54 o 
   1   1  14     9968.56     8974.69    122.53 o 
   2   1  14       40.79       59.56     16.11 o 
   3   1  14     1747.89     1677.06     35.59 o 
   4   1  14      151.28      176.94     23.08 o 
   5   1  14     1135.10     1054.70     26.03 o 
   6   1  14        0.12        0.69     10.51 o 
   7   1  14      548.33      527.61     21.83 o 
   8   1  14        0.85       11.75     19.85 o 
  -8   2  14       16.51        9.18     11.07 o 
  -7   2  14       41.32       60.66      9.73 o 
  -6   2  14     2037.21     2051.68     49.04 o 
  -5   2  14       17.34       90.22      8.01 o 
  -4   2  14     1574.26     1692.33     24.07 o 
  -3   2  14     1049.54      986.99     16.28 o 
  -2   2  14      569.12      606.94     10.60 o 
  -1   2  14      198.82      180.04      5.27 o 
   0   2  14     7501.81     7670.89     33.74 o 
   1   2  14       13.29       58.83      9.97 o 
   2   2  14     7201.82     7298.68     58.12 o 
   3   2  14      292.46      280.04     18.00 o 
   4   2  14      152.95      162.32     12.71 o 
   5   2  14       34.69       61.96     11.88 o 
   6   2  14      567.66      598.01     17.14 o 
   7   2  14        3.28        3.90     17.97 o 
   8   2  14       88.77      105.34     24.37 o 
  -8   3  14      135.60      143.47     14.49 o 
  -7   3  14      223.51      253.20     28.03 o 
  -6   3  14      112.35      133.99     11.91 o 
  -5   3  14     2646.06     2513.32     41.74 o 
  -4   3  14      621.15      627.10     15.03 o 
  -3   3  14     1589.09     1521.98     32.34 o 
  -2   3  14      838.99      883.28     16.99 o 
  -1   3  14     1503.17     1393.61     20.83 o 
   0   3  14      599.24      575.99     10.75 o 
   1   3  14     7342.91     7074.24     67.21 o 
   2   3  14      677.14      711.55     19.50 o 
   3   3  14      279.67      264.13     19.91 o 
   4   3  14       16.59       20.32      6.34 o 
   5   3  14      627.13      587.79     15.29 o 
   6   3  14        5.00       24.18     17.95 o 
   7   3  14      410.96      402.86     31.55 o 
  -8   4  14        0.33       -2.96     22.22 o 
  -7   4  14      202.97      206.52     20.24 o 
  -6   4  14      472.51      456.05     22.09 o 
  -5   4  14        7.64       16.64     10.31 o 
  -4   4  14     3084.32     3089.97    161.58 o 
  -3   4  14      499.34      476.16     17.13 o 
  -2   4  14      100.24      117.94     21.56 o 
  -1   4  14      830.76      847.15     30.82 o 
   0   4  14     4065.69     4250.09    110.24 o 
   1   4  14        1.84       17.32      5.96 o 
   2   4  14      918.76      953.63     33.48 o 
   3   4  14      151.23      173.30     12.42 o 
   4   4  14       28.10       47.25     19.73 o 
   5   4  14       11.78        7.84     15.37 o 
   6   4  14      706.56      721.61     38.01 o 
   7   4  14        0.09        2.16     20.06 o 
  -7   5  14       32.88       24.82     16.14 o 
  -6   5  14       51.36       64.57     12.17 o 
  -5   5  14      595.43      624.68     34.72 o 
  -4   5  14       99.88      173.33     22.42 o 
  -3   5  14      314.56      327.24     15.14 o 
  -2   5  14      858.04      862.82     38.30 o 
  -1   5  14     1310.46     1231.27     37.63 o 
   0   5  14      112.58      150.63     17.76 o 
   1   5  14     1646.11     1543.43     42.38 o 
   2   5  14      159.48      174.21     20.57 o 
   3   5  14      192.99      171.65     20.57 o 
   4   5  14      151.19      168.38     21.35 o 
   5   5  14      299.28      307.66     27.25 o 
   6   5  14       12.49       30.04     20.17 o 
  -7   6  14       51.03       61.44     17.78 o 
  -6   6  14      174.17      159.70     18.90 o 
  -5   6  14        0.52       23.75     19.49 o 
  -4   6  14      196.67      202.05     24.64 o 
  -3   6  14      698.98      635.45     35.60 o 
  -2   6  14       29.47       44.24      7.18 o 
  -1   6  14      360.26      341.51     19.98 o 
   0   6  14      927.34     1026.54     36.06 o 
   1   6  14       32.41       57.31     17.54 o 
   2   6  14      957.39      977.79     38.13 o 
   3   6  14      345.51      335.44     26.41 o 
   4   6  14       96.03       95.56     21.44 o 
   5   6  14      103.11      101.53     22.26 o 
  -6   7  14       30.68       29.89     17.04 o 
  -5   7  14      217.75      228.37     29.79 o 
  -4   7  14      163.44      181.87     27.59 o 
  -3   7  14       40.36       42.50     18.94 o 
  -2   7  14      289.40      300.39     28.57 o 
  -1   7  14      128.23      131.80     15.29 o 
   0   7  14       40.94       76.50     12.94 o 
   1   7  14      652.23      648.72     32.92 o 
   2   7  14      192.46      198.22     22.92 o 
   3   7  14        3.87       19.58     18.00 o 
   4   7  14      149.63      194.63     26.15 o 
   5   7  14       68.64       39.95     21.19 o 
  -4   8  14      140.87      144.47     27.22 o 
  -3   8  14      136.26      112.48     24.21 o 
  -2   8  14        1.84        3.71     18.98 o 
  -1   8  14       73.11       95.96     23.28 o 
   0   8  14      140.50      160.68     16.39 o 
   1   8  14        5.71       17.67     16.51 o 
   2   8  14       19.99       42.01     19.79 o 
   3   8  14      131.69      153.98     26.19 o 
   4   8  14        0.01       -5.53     22.09 o 
  -2   9  14       95.28       85.98     24.45 o 
  -1   9  14        7.95       21.73     20.52 o 
   0   9  14       15.23       13.03     21.44 o 
   1   9  14       40.19       67.88     26.28 o 
   2   9  14       46.83       51.32     21.81 o 
   3   9  14        2.13       12.97     24.34 o 
  -7   0  15      110.46      108.65     15.41 o 
  -5   0  15     3231.94     3360.25     50.46 o 
  -3   0  15     9813.13     9295.41     59.93 o 
  -1   0  15      764.24      740.55     17.90 o 
   1   0  15     7536.68     7608.49     82.97 o 
   3   0  15     6271.68     6268.50     78.30 o 
   5   0  15      288.13      289.26     23.30 o 
   7   0  15      327.85      304.67     26.79 o 
  -8   1  15      198.18      175.02     12.98 o 
  -7   1  15        3.25        5.46      9.02 o 
  -6   1  15      437.53      466.57     14.64 o 
  -5   1  15      211.90      224.51     11.17 o 
  -4   1  15     7413.49     6944.94     59.77 o 
  -3   1  15     2176.59     2243.29     20.45 o 
  -2   1  15     2052.13     1928.60     16.99 o 
  -1   1  15      148.70      209.13      7.54 o 
   0   1  15     5005.21     4616.22     75.19 o 
   1   1  15       57.49       87.83      8.19 o 
   2   1  15     7162.81     6616.29    110.78 o 
   3   1  15      169.35      146.78     15.21 o 
   4   1  15      191.54      181.06     13.68 o 
   5   1  15      177.22      178.98     15.15 o 
   6   1  15      649.81      611.26     22.67 o 
   7   1  15       21.81       21.06     12.05 o 
   8   1  15      140.31      133.97     24.88 o 
  -8   2  15       23.79       43.93     11.95 o 
  -7   2  15       14.33        9.30      8.27 o 
  -6   2  15       66.38       81.84      9.60 o 
  -5   2  15     2982.73     2937.74     26.68 o 
  -4   2  15       29.24       45.83      6.12 o 
  -3   2  15     3504.21     3720.72     44.61 o 
  -2   2  15      599.35      597.27     10.79 o 
  -1   2  15       98.94       90.26      4.86 o 
   0   2  15       30.90       37.02      4.54 o 
   1   2  15    10436.71    10488.54     79.38 o 
   2   2  15      321.53      249.01     35.00 o 
   3   2  15      319.48      348.43     15.52 o 
   4   2  15      141.36      141.54     13.38 o 
   5   2  15       71.42       83.13     12.30 o 
   6   2  15       14.33       14.30      8.43 o 
   7   2  15      518.92      616.36     36.71 o 
   8   2  15        0.11       17.82     21.50 o 
  -8   3  15      239.73      238.03     16.54 o 
  -7   3  15      214.61      227.44     15.34 o 
  -6   3  15      541.42      499.68     31.94 o 
  -5   3  15        0.75       30.81      8.61 o 
  -4   3  15     2608.96     2461.48     64.27 o 
  -3   3  15      406.29      394.44     12.89 o 
  -2   3  15     1843.79     1841.12     40.14 o 
  -1   3  15     1368.76     1257.89     26.94 o 
   0   3  15     2526.52     2318.56     45.78 o 
   1   3  15      128.80      167.27     15.36 o 
   2   3  15     3875.33     3759.88     42.34 o 
   3   3  15      238.48      217.43     11.12 o 
   4   3  15       56.20       50.11      6.96 o 
   5   3  15        7.09       24.92      9.96 o 
   6   3  15      239.26      247.86     25.65 o 
   7   3  15       35.89       39.51     20.59 o 
  -8   4  15       93.73      110.87     26.38 o 
  -7   4  15       23.58       41.45     17.76 o 
  -6   4  15      134.50      117.27     12.72 o 
  -5   4  15     1172.90     1161.92     40.04 o 
  -4   4  15       10.52       97.98     18.99 o 
  -3   4  15     2035.23     2090.37     60.43 o 
  -2   4  15      162.33      163.06     12.82 o 
  -1   4  15      251.63      253.51      7.25 o 
   0   4  15      654.84      644.85     15.55 o 
   1   4  15     2356.68     2361.64     47.55 o 
   2   4  15      100.22      118.94     17.92 o 
   3   4  15     1790.14     1810.26     37.45 o 
   4   4  15       70.82       86.04     11.02 o 
   5   4  15       79.71       87.09     19.40 o 
   6   4  15       48.93       58.61     21.67 o 
   7   4  15      168.09      161.28     27.09 o 
  -7   5  15      132.35       96.52     17.63 o 
  -6   5  15       83.57       98.02     13.51 o 
  -5   5  15      150.02      161.38     16.32 o 
  -4   5  15     1644.62     1620.57     49.65 o 
  -3   5  15      648.59      649.76     20.60 o 
  -2   5  15       38.87       52.64     11.22 o 
  -1   5  15      190.21      233.28     20.79 o 
   0   5  15      978.61      935.70     33.50 o 
   1   5  15      134.27      144.13     19.88 o 
   2   5  15     1385.37     1295.98     41.66 o 
   3   5  15       36.62       67.00     18.12 o 
   4   5  15       99.42       62.25     19.29 o 
   5   5  15      224.27      190.37     23.54 o 
   6   5  15      186.28      203.48     27.12 o 
  -7   6  15       10.72      -10.10     18.25 o 
  -6   6  15      126.00      125.26     19.18 o 
  -5   6  15      280.00      308.52     29.93 o 
  -4   6  15        6.86        6.19     17.54 o 
  -3   6  15      474.60      555.17     34.42 o 
  -2   6  15      729.34      707.38     42.86 o 
  -1   6  15       72.63       88.05     13.50 o 
   0   6  15      159.53      170.94     19.80 o 
   1   6  15      889.06      959.74     37.23 o 
   2   6  15       52.17       85.13     20.11 o 
   3   6  15      260.22      283.74     25.63 o 
   4   6  15      369.45      360.69     30.28 o 
   5   6  15        1.90       -3.17     19.87 o 
  -6   7  15       60.96       53.23     18.40 o 
  -5   7  15       10.08       30.93     22.82 o 
  -4   7  15      106.15      141.28     26.14 o 
  -3   7  15       34.38       42.47     20.83 o 
  -2   7  15      122.69      151.03     25.55 o 
  -1   7  15      686.86      644.92     24.56 o 
   0   7  15      234.36      234.13     22.35 o 
   1   7  15       57.34       82.02     18.38 o 
   2   7  15      329.62      385.53     28.89 o 
   3   7  15      192.65      223.01     26.68 o 
   4   7  15       27.20       24.87     19.97 o 
  -4   8  15        3.74       16.04     22.09 o 
  -3   8  15       60.64       73.23     21.70 o 
  -2   8  15      209.92      183.84     25.68 o 
  -1   8  15        6.11       47.52     23.71 o 
   0   8  15      218.78      230.30     18.42 o 
   1   8  15      108.30      116.53     22.94 o 
   2   8  15       40.13       39.09     19.44 o 
   3   8  15       72.58      101.05     25.20 o 
  -1   9  15       77.41       88.61     24.67 o 
   0   9  15        9.48       17.90     22.75 o 
   2   9  15       46.42       64.35     23.18 o 
  -8   0  16      554.83      586.69     26.62 o 
  -6   0  16        0.53       -0.70     10.79 o 
  -4   0  16     7163.73     7040.51    148.21 o 
  -2   0  16     1819.84     1834.58     35.30 o 
   0   0  16       26.15       31.29      5.92 o 
   2   0  16     2568.78     2750.61     54.28 o 
   4   0  16     1403.70     1357.23     42.28 o 
   6   0  16      227.21      208.96     24.02 o 
  -8   1  16        4.70       26.01     10.31 o 
  -7   1  16      268.59      241.71     12.95 o 
  -6   1  16      189.06      196.19     11.36 o 
  -5   1  16     1104.31     1077.71     33.79 o 
  -4   1  16      273.50      319.21      9.10 o 
  -3   1  16     7995.98     7759.32     82.09 o 
  -2   1  16      164.65      187.88     13.62 o 
  -1   1  16      521.95      483.06     12.36 o 
   0   1  16        1.32       56.93      6.97 o 
   1   1  16     2186.17     2001.57     34.17 o 
   2   1  16      300.58      265.69     22.44 o 
   3   1  16     3355.84     3261.03     42.62 o 
   4   1  16      253.49      253.84     16.19 o 
   5   1  16       63.05       52.88     11.58 o 
   6   1  16        1.02        6.85     11.08 o 
   7   1  16      213.54      184.61     16.75 o 
   8   1  16        0.08        7.66     22.35 o 
  -8   2  16      470.32      481.13     20.56 o 
  -7   2  16        8.00       22.08      9.15 o 
  -6   2  16       27.18       37.22      8.77 o 
  -5   2  16      203.58      220.74      9.13 o 
  -4   2  16     2293.86     2412.34     31.23 o 
  -3   2  16       23.94       40.86      7.50 o 
  -2   2  16     6577.98     6569.63     37.99 o 
  -1   2  16      290.97      298.85      8.57 o 
   0   2  16     1217.93     1206.83     16.90 o 
   1   2  16      176.81      230.45     16.52 o 
   2   2  16     5587.26     5583.05     52.69 o 
   3   2  16       12.01       10.67      9.26 o 
   4   2  16      536.99      609.40     20.84 o 
   5   2  16      120.78       99.31      9.69 o 
   6   2  16        0.84        8.96     10.54 o 
   7   2  16        0.55       13.03     19.32 o 
  -8   3  16       29.66       45.35     12.94 o 
  -7   3  16      152.90      146.29     13.57 o 
  -6   3  16       32.46       50.20      8.62 o 
  -5   3  16      728.32      723.38     17.19 o 
  -4   3  16       42.91       68.79      8.84 o 
  -3   3  16     2747.66     2642.79     23.68 o 
  -2   3  16        1.21       14.39      5.24 o 
  -1   3  16      629.02      579.35     16.50 o 
   0   3  16     1417.48     1382.81     31.52 o 
   1   3  16     2636.05     2554.69     39.13 o 
   2   3  16        3.30       20.49     10.47 o 
   3   3  16     1900.77     1545.59    113.99 o 
   4   3  16        4.16        8.32     10.86 o 
   5   3  16       63.15       52.38     11.26 o 
   6   3  16      100.18      107.29     21.21 o 
   7   3  16      144.40      185.42     25.95 o 
  -8   4  16      211.77      190.10     18.62 o 
  -7   4  16      143.54      122.32     18.20 o 
  -6   4  16        2.54        5.14     10.19 o 
  -5   4  16      171.05      197.38     13.74 o 
  -4   4  16     2492.19     2468.27     55.58 o 
  -3   4  16       74.19      108.35     13.97 o 
  -2   4  16      558.51      605.38     20.46 o 
  -1   4  16      717.60      632.70     48.48 o 
   0   4  16        7.99       13.34      6.83 o 
   1   4  16      480.35      405.98     26.51 o 
   2   4  16     2037.87     2106.79     50.09 o 
   3   4  16      124.29      161.87     13.43 o 
   4   4  16      804.22      786.43     39.13 o 
   5   4  16      220.55      197.80     24.54 o 
   6   4  16       90.26      108.05     22.21 o 
  -7   5  16       57.81       44.71     13.12 o 
  -6   5  16      386.95      390.81     22.91 o 
  -5   5  16      296.43      299.74     20.84 o 
  -4   5  16      103.51      109.31     21.60 o 
  -3   5  16     2059.42     1981.19     34.59 o 
  -2   5  16      128.26      146.11     14.01 o 
  -1   5  16      161.60      160.74     19.23 o 
   0   5  16      619.98      602.70     29.90 o 
   1   5  16      506.77      463.57     28.09 o 
   2   5  16       55.41       82.30     18.46 o 
   3   5  16     1483.44     1426.00     46.55 o 
   4   5  16      393.27      411.97     29.71 o 
   5   5  16       33.66       32.34     19.57 o 
   6   5  16       52.14       65.56     22.03 o 
  -7   6  16       31.18       12.09     26.19 o 
  -6   6  16        4.99       27.63     17.61 o 
  -5   6  16      252.59      224.45     26.29 o 
  -4   6  16      305.58      295.71     28.05 o 
  -3   6  16       21.82       32.46     20.36 o 
  -2   6  16     1271.82     1254.45     69.38 o 
  -1   6  16      455.55      412.72     20.41 o 
   0   6  16      175.27      195.91     22.03 o 
   1   6  16      245.16      245.69     24.67 o 
   2   6  16      626.96      598.34     33.40 o 
   3   6  16        4.84       17.69     19.14 o 
   4   6  16      193.32      189.49     25.93 o 
   5   6  16      150.40      160.97     25.71 o 
  -6   7  16       71.81       46.70     25.26 o 
  -5   7  16       56.45       60.58     23.30 o 
  -4   7  16       52.79       53.86     22.89 o 
  -3   7  16      192.69      221.99     28.49 o 
  -2   7  16      185.86      186.22     25.78 o 
  -1   7  16      122.13      152.94     16.55 o 
   0   7  16      545.97      518.22     30.23 o 
   1   7  16      314.79      302.06     26.02 o 
   2   7  16       15.88        7.83     18.47 o 
   3   7  16      128.33      143.11     23.87 o 
   4   7  16       37.86       51.32     20.22 o 
  -4   8  16      113.27      109.61     26.62 o 
  -3   8  16        0.93       31.99     21.40 o 
  -2   8  16       14.56        7.65     21.04 o 
  -1   8  16      410.58      332.80     33.48 o 
   0   8  16        0.01       16.84     13.87 o 
   1   8  16      100.54       81.19     21.26 o 
   2   8  16      150.23      150.74     24.25 o 
   3   8  16       13.10       22.22     21.70 o 
   2   9  16        1.81       18.55     24.85 o 
  -7   0  17     1080.35     1068.48     32.38 o 
  -5   0  17      180.17      160.51     14.11 o 
  -3   0  17     3486.40     3585.67     68.76 o 
  -1   0  17     5133.63     5295.29     68.29 o 
   1   0  17      514.93      506.10     28.53 o 
   3   0  17     3654.25     3645.95     65.09 o 
   5   0  17      558.27      589.12     31.93 o 
   7   0  17       50.06       56.77     19.43 o 
  -8   1  17      590.89      616.71     19.77 o 
  -7   1  17       16.88       42.11     10.12 o 
  -6   1  17      309.47      284.72     12.63 o 
  -5   1  17        0.69       24.99      8.20 o 
  -4   1  17      917.41      888.96     13.35 o 
  -3   1  17        0.01       26.03      5.36 o 
  -2   1  17     6506.45     6146.43     34.96 o 
  -1   1  17      189.79      281.35     11.55 o 
   0   1  17      846.27      794.51     12.32 o 
   1   1  17      529.67      522.61      8.61 o 
   2   1  17     1639.98     1509.48     78.41 o 
   3   1  17        3.54       14.48     10.79 o 
   4   1  17     2492.98     2409.18     40.01 o 
   5   1  17        5.60        8.48     11.08 o 
   6   1  17       18.09       14.65     11.30 o 
   7   1  17        2.55        4.54     14.34 o 
   8   1  17      178.25      181.28     27.66 o 
  -8   2  17        0.20       18.93     11.70 o 
  -7   2  17      382.51      410.01     15.94 o 
  -6   2  17       96.55      106.79     10.47 o 
  -5   2  17        8.90       11.25      5.85 o 
  -4   2  17      201.58      218.81     10.84 o 
  -3   2  17     3789.90     3797.05     26.60 o 
  -2   2  17       10.90       78.83     11.94 o 
  -1   2  17     3411.45     3341.02     61.01 o 
   0   2  17      262.41      237.62      7.57 o 
   1   2  17       39.90       51.92      4.76 o 
   2   2  17        2.45       15.78     18.28 o 
   3   2  17     2740.03     2798.15     39.93 o 
   4   2  17       77.03       75.75     12.83 o 
   5   2  17      843.80      833.19     25.75 o 
   6   2  17       21.59       32.31     21.89 o 
   7   2  17      109.95      111.61     23.60 o 
  -8   3  17      338.52      361.35     22.27 o 
  -7   3  17        4.48       24.42     11.10 o 
  -6   3  17      134.40      122.37      8.90 o 
  -5   3  17      510.44      508.98     13.69 o 
  -4   3  17     1140.12     1101.21     29.71 o 
  -3   3  17      162.07      196.61      8.70 o 
  -2   3  17     4107.78     3977.23     53.02 o 
  -1   3  17     1080.94      972.72     74.44 o 
   0   3  17      304.48      295.69     12.22 o 
   1   3  17       13.51       45.84     11.00 o 
   2   3  17     1740.07     1733.08     46.26 o 
   3   3  17       74.53       82.62     12.07 o 
   4   3  17     1823.70     1719.21     33.41 o 
   5   3  17       63.20       73.57     11.49 o 
   6   3  17       10.20       -0.03     18.80 o 
   7   3  17       33.23       40.49     22.21 o 
  -8   4  17        1.83       42.99     18.67 o 
  -7   4  17      422.44      397.10     18.82 o 
  -6   4  17       84.02       69.24     12.05 o 
  -5   4  17      129.36      130.01     18.41 o 
  -4   4  17      395.62      435.83     27.36 o 
  -3   4  17     2011.25     1959.59     97.00 o 
  -2   4  17      145.54      138.81      7.89 o 
  -1   4  17     1709.83     1868.92     48.61 o 
   0   4  17      572.32      590.55     29.22 o 
   1   4  17      206.54      218.06     21.38 o 
   2   4  17      179.76      162.02     21.80 o 
   3   4  17     1819.75     1769.79     32.46 o 
   4   4  17       55.39       49.34     11.13 o 
   5   4  17      183.96      192.96     23.99 o 
   6   4  17       46.34       41.98     21.19 o 
  -7   5  17       39.64       50.44     16.59 o 
  -6   5  17       84.10      122.06     22.96 o 
  -5   5  17      261.47      268.34     19.47 o 
  -4   5  17      372.82      370.73     28.13 o 
  -3   5  17        1.52       14.56     11.58 o 
  -2   5  17     1628.31     1536.40     86.53 o 
  -1   5  17       68.37      112.58     19.09 o 
   0   5  17      248.28      243.34     22.96 o 
   1   5  17     1201.85     1216.75     41.33 o 
   2   5  17      543.55      547.09     30.37 o 
   3   5  17        1.54       18.18     17.33 o 
   4   5  17      435.04      431.58     30.81 o 
   5   5  17       79.71       73.85     22.18 o 
   6   5  17       14.88       11.86     19.92 o 
  -7   6  17       44.61       16.70     26.74 o 
  -6   6  17      193.87      183.93     21.45 o 
  -5   6  17        0.02       29.85     19.18 o 
  -4   6  17      194.42      165.35     25.51 o 
  -3   6  17      771.62      754.38     38.91 o 
  -2   6  17       25.70       56.78     12.83 o 
  -1   6  17      534.49      515.25     22.87 o 
   0   6  17      479.39      442.33     29.04 o 
   1   6  17       42.05       41.61     18.96 o 
   2   6  17       94.57      114.94     21.03 o 
   3   6  17      318.58      330.11     27.27 o 
   4   6  17       65.17      107.20     24.23 o 
   5   6  17      125.73      128.29     24.40 o 
  -5   7  17      230.45      237.78     29.33 o 
  -4   7  17      119.06      107.85     24.95 o 
  -3   7  17       96.21       90.04     24.44 o 
  -2   7  17      471.08      385.10     32.13 o 
  -1   7  17      294.24      285.44     19.05 o 
   0   7  17       10.89       21.95     16.19 o 
   1   7  17      118.19      133.26     21.43 o 
   2   7  17      189.29      173.53     25.61 o 
   3   7  17        0.45       -1.80     17.47 o 
   4   7  17      151.21      175.62     27.43 o 
  -4   8  17      113.70      116.99     25.77 o 
  -3   8  17      142.40      153.69     27.77 o 
  -2   8  17       12.58       24.52     22.63 o 
  -1   8  17       73.36      125.97     27.74 o 
   0   8  17      228.07      229.80     20.11 o 
   1   8  17        7.32       22.48     18.98 o 
   2   8  17       56.87       43.91     21.01 o 
   3   8  17      115.29      135.41     25.99 o 
  -8   0  18      713.59      650.56     28.78 o 
  -6   0  18      877.48      931.98     33.86 o 
  -4   0  18       15.45       25.37      9.43 o 
  -2   0  18     4380.76     4264.57     73.85 o 
   0   0  18     8887.38     8483.38    103.95 o 
   2   0  18     3615.85     3669.27     65.91 o 
   4   0  18     1805.74     1772.99     51.12 o 
   6   0  18      235.71      245.86     25.63 o 
  -8   1  18        9.84       36.73     10.84 o 
  -7   1  18      984.49      984.31     22.13 o 
  -6   1  18      190.90      217.71     14.60 o 
  -5   1  18      437.33      421.45     13.61 o 
  -4   1  18      232.17      201.99      7.69 o 
  -3   1  18     1596.72     1508.44     16.42 o 
  -2   1  18      300.46      310.59     15.33 o 
  -1   1  18     7715.06     7275.03     81.91 o 
   0   1  18      101.81      143.40     18.89 o 
   1   1  18       77.52       96.88      4.77 o 
   2   1  18      194.78      188.53      6.10 o 
   3   1  18     2686.83     2614.80     60.61 o 
   4   1  18       46.52       58.50     12.81 o 
   5   1  18     1106.21     1028.57     29.29 o 
   6   1  18        0.47        6.92     12.23 o 
   7   1  18        1.40       10.75     13.95 o 
  -8   2  18      151.68      182.77     13.32 o 
  -7   2  18        3.81       26.17      9.69 o 
  -6   2  18     1451.86     1388.19     24.29 o 
  -5   2  18       32.30       51.65      7.18 o 
  -4   2  18      298.04      291.25      9.35 o 
  -3   2  18       25.14       61.59     10.76 o 
  -2   2  18     6169.16     6317.26     48.75 o 
  -1   2  18       11.43       28.35      6.15 o 
   0   2  18     1180.97     1204.71     18.57 o 
   1   2  18      142.41      137.17     12.64 o 
   2   2  18       28.98       29.99     10.68 o 
   3   2  18        0.30        5.11      4.40 o 
   4   2  18     2496.49     2545.33     56.27 o 
   5   2  18        0.73        5.33     11.49 o 
   6   2  18      158.97      156.05     15.63 o 
   7   2  18       39.67       41.87     21.63 o 
  -8   3  18        3.74       10.36     18.58 o 
  -7   3  18      530.81      538.45     23.53 o 
  -6   3  18        1.58       16.94      7.60 o 
  -5   3  18      527.19      481.80     12.95 o 
  -4   3  18      494.64      518.81     12.26 o 
  -3   3  18     2336.46     2229.17     31.59 o 
  -2   3  18      121.71      140.64      7.33 o 
  -1   3  18     4068.93     3870.58    111.82 o 
   0   3  18       61.91       82.21      8.67 o 
   1   3  18      590.30      553.09     24.43 o 
   2   3  18      401.77      436.73     18.51 o 
   3   3  18     1267.31     1215.84     73.27 o 
   4   3  18       31.83       33.46     11.94 o 
   5   3  18      775.76      724.15     27.22 o 
   6   3  18       63.23       56.73     21.36 o 
  -7   4  18        0.42       17.98     11.72 o 
  -6   4  18      287.95      295.39     13.03 o 
  -5   4  18      177.04      153.38     13.67 o 
  -4   4  18        5.98       23.08      8.98 o 
  -3   4  18      165.86      179.43      9.70 o 
  -2   4  18     1915.49     1974.00     33.28 o 
  -1   4  18      228.76      249.18     22.78 o 
   0   4  18     3047.41     3012.12     62.85 o 
   1   4  18       36.09       27.77     15.55 o 
   2   4  18      545.42      545.08     31.56 o 
   3   4  18      223.99      234.49     15.88 o 
   4   4  18      657.89      699.77     22.90 o 
   5   4  18       52.76       37.97     19.27 o 
   6   4  18       95.23       94.41     22.93 o 
  -7   5  18      297.57      271.29     19.62 o 
  -6   5  18      157.84      169.86     18.53 o 
  -5   5  18        3.15       11.01     12.27 o 
  -4   5  18      150.19      175.51     22.74 o 
  -3   5  18      192.53      202.11     15.29 o 
  -2   5  18       50.96       76.89     19.44 o 
  -1   5  18     1785.72     1775.52     49.19 o 
   0   5  18      219.96      253.08     23.33 o 
   1   5  18       10.87       29.48     16.99 o 
   2   5  18      161.54      157.01     22.48 o 
   3   5  18      371.17      415.15     29.64 o 
   4   5  18        1.92        6.18     19.34 o 
   5   5  18      226.22      258.08     29.03 o 
  -6   6  18      194.87      173.90     19.89 o 
  -5   6  18      167.49      153.42     25.38 o 
  -4   6  18       47.18       30.37     20.79 o 
  -3   6  18      146.49      166.18     23.84 o 
  -2   6  18      778.99      812.96     47.03 o 
  -1   6  18       16.72       30.40     12.65 o 
   0   6  18      115.11      126.83     21.18 o 
   1   6  18      473.73      477.38     30.72 o 
   2   6  18        0.14        7.43     17.29 o 
   3   6  18       41.12       38.50     17.41 o 
   4   6  18      281.29      320.61     30.79 o 
   5   6  18        6.07       30.07     22.21 o 
  -5   7  18       45.54       47.82     22.87 o 
  -4   7  18      188.75      219.11     29.60 o 
  -3   7  18      251.66      258.18     28.98 o 
  -2   7  18        5.31       15.84     21.03 o 
  -1   7  18      297.40      293.72     19.82 o 
   0   7  18      170.73      188.46     24.02 o 
   1   7  18       65.25       61.92     19.48 o 
   2   7  18      192.49      221.30     28.38 o 
   3   7  18       62.11       48.09     21.09 o 
   4   7  18        2.78        2.82     20.65 o 
  -3   8  18      109.76       77.59     23.06 o 
  -2   8  18      144.60      129.94     25.04 o 
  -1   8  18       44.48       59.51     23.77 o 
   0   8  18      135.64      221.65     31.42 o 
   1   8  18       99.99      113.30     20.26 o 
   2   8  18        2.55        2.34     21.17 o 
   3   8  18       59.35       37.39     22.82 o 
  -7   0  19     1049.28     1106.29     40.01 o 
  -5   0  19      453.72      493.16     20.48 o 
  -3   0  19      113.29      132.94      6.41 o 
  -1   0  19     7781.36     7637.38     44.33 o 
   1   0  19     1178.97     1113.43     21.78 o 
   3   0  19      744.20      745.37     35.04 o 
   5   0  19      793.90      825.54     39.42 o 
   7   0  19      234.48      236.96     27.09 o 
  -8   1  19      212.56      204.39     14.03 o 
  -7   1  19       14.42       23.37      9.58 o 
  -6   1  19     1517.69     1498.32     29.81 o 
  -5   1  19       27.98       45.59      8.49 o 
  -4   1  19      152.11      170.26      7.29 o 
  -3   1  19        4.98       25.40      5.75 o 
  -2   1  19     3676.62     3434.07     41.73 o 
  -1   1  19       54.77      154.62     15.48 o 
   0   1  19     4894.47     4511.95     39.86 o 
   1   1  19     2001.02     1922.03     30.92 o 
   2   1  19        4.33       26.19      9.38 o 
   3   1  19       17.62       41.99     13.64 o 
   4   1  19     1185.68     1138.32     29.81 o 
   5   1  19       37.42       40.99     13.26 o 
   6   1  19      458.04      430.76     23.02 o 
   7   1  19        6.69       34.18     14.63 o 
  -8   2  19       18.15       12.53     15.10 o 
  -7   2  19      616.08      640.38     19.08 o 
  -6   2  19        5.49       45.99     10.08 o 
  -5   2  19     2242.70     2135.30     30.30 o 
  -4   2  19        1.17        2.31      5.66 o 
  -3   2  19     1193.80     1174.95     17.03 o 
  -2   2  19      188.91      229.45     14.68 o 
  -1   2  19     3713.59     3861.82     41.91 o 
   0   2  19       84.23      141.58     16.11 o 
   1   2  19     1652.08     1799.58     33.52 o 
   2   2  19      273.03      273.41     16.52 o 
   3   2  19      599.29      633.34     25.91 o 
   4   2  19       36.47       42.33     13.50 o 
   5   2  19      901.92      852.75     27.24 o 
   6   2  19       10.70       24.86     13.56 o 
   7   2  19       24.61       29.20     23.59 o 
  -8   3  19       85.58       89.99     21.81 o 
  -7   3  19       55.43       79.11     12.78 o 
  -6   3  19     1027.15      940.40     18.16 o 
  -5   3  19      151.82      172.51      9.79 o 
  -4   3  19      377.24      363.05     12.84 o 
  -3   3  19       94.30      131.26      8.14 o 
  -2   3  19     2371.99     2254.24     40.75 o 
  -1   3  19       18.39       34.64      5.74 o 
   0   3  19     2132.13     2030.47     52.63 o 
   1   3  19       17.46       16.58     10.65 o 
   2   3  19      220.20      236.81     15.58 o 
   3   3  19      571.19      578.66     21.86 o 
   4   3  19      838.91      828.85     25.64 o 
   5   3  19       19.06       33.21     12.20 o 
   6   3  19      223.81      206.01     27.11 o 
  -7   4  19      392.21      368.87     25.73 o 
  -6   4  19        5.19       15.98      8.37 o 
  -5   4  19      380.46      372.49     15.07 o 
  -4   4  19      423.71      421.77     17.03 o 
  -3   4  19       13.54       31.79      6.93 o 
  -2   4  19      105.37      114.20      7.09 o 
  -1   4  19     2748.36     2811.94     60.55 o 
   0   4  19       13.11       32.77     18.59 o 
   1   4  19      832.03      910.84     38.09 o 
   2   4  19      351.70      338.92     27.34 o 
   3   4  19      101.95       98.39     13.23 o 
   4   4  19      112.46      103.16     12.93 o 
   5   4  19      399.29      377.04     31.80 o 
   6   4  19       86.05       87.79     23.61 o 
  -7   5  19        0.43       12.37     16.87 o 
  -6   5  19      414.11      401.25     17.51 o 
  -5   5  19        7.41       23.28     13.05 o 
  -4   5  19       34.66       29.81      8.74 o 
  -3   5  19      381.20      388.48     18.89 o 
  -2   5  19      487.07      439.44     36.49 o 
  -1   5  19       74.94       74.02     18.89 o 
   0   5  19     2049.88     1998.90     55.04 o 
   1   5  19      658.91      683.06     34.70 o 
   2   5  19        0.14       31.99     17.59 o 
   3   5  19      113.40      121.21     22.12 o 
   4   5  19      219.64      198.50     26.77 o 
   5   5  19        1.59       35.12     21.30 o 
  -6   6  19       13.15       26.66     16.97 o 
  -5   6  19      249.75      234.44     29.41 o 
  -4   6  19       52.91       35.54     20.06 o 
  -3   6  19       48.51       56.60     21.29 o 
  -2   6  19      315.39      319.38     27.26 o 
  -1   6  19      649.59      711.28     26.25 o 
   0   6  19       67.67       91.67     19.07 o 
   1   6  19      416.35      418.25     30.49 o 
   2   6  19      241.94      231.05     26.26 o 
   3   6  19       49.03       61.45     21.10 o 
   4   6  19       46.78       36.84     20.62 o 
  -5   7  19      134.99      132.35     26.85 o 
  -4   7  19       36.85       67.79     23.32 o 
  -3   7  19       93.11       90.93     24.03 o 
  -2   7  19      134.35      124.00     27.35 o 
  -1   7  19       16.22       32.04     14.32 o 
   0   7  19      264.58      244.55     26.28 o 
   1   7  19      102.42      139.05     23.42 o 
   2   7  19       60.58       49.52     22.16 o 
   3   7  19      179.29      238.32     29.39 o 
  -3   8  19        1.24       14.11     22.00 o 
  -2   8  19       53.79       61.53     22.63 o 
  -1   8  19      128.49      162.36     27.17 o 
   0   8  19       16.40       17.99     22.23 o 
   1   8  19       59.38       75.62     21.75 o 
   2   8  19      131.21      144.81     25.91 o 
  -8   0  20       47.87       76.80     16.16 o 
  -6   0  20     1027.61     1076.22     31.01 o 
  -4   0  20     1387.94     1420.99     38.97 o 
  -2   0  20     1090.07     1052.93     32.40 o 
   0   0  20     5117.62     5111.49     89.74 o 
   2   0  20      681.89      718.09     34.06 o 
   4   0  20       86.36       77.81     20.13 o 
   6   0  20      715.11      714.33     40.69 o 
  -8   1  20        1.26       -3.00     13.81 o 
  -7   1  20      402.13      425.23     18.56 o 
  -6   1  20        0.33       20.49      9.25 o 
  -5   1  20     1526.50     1471.09     23.74 o 
  -4   1  20       23.00       57.29      6.26 o 
  -3   1  20      109.33      112.96      6.56 o 
  -2   1  20      355.48      361.36     13.84 o 
  -1   1  20     3225.66     3102.06     43.75 o 
   1   1  20     3560.46     3309.69     41.89 o 
   2   1  20       34.34       57.91      5.02 o 
   3   1  20       99.44       93.52     17.28 o 
   4   1  20       31.66       30.64     12.99 o 
   5   1  20      745.03      719.83     26.87 o 
   6   1  20        1.27       13.20     13.65 o 
   7   1  20      292.16      303.10     30.58 o 
  -8   2  20        6.06       -4.92     19.78 o 
  -7   2  20        8.59       33.92      9.67 o 
  -6   2  20     1264.23     1277.46     30.39 o 
  -5   2  20       24.54       47.51      7.65 o 
  -4   2  20      532.16      584.55     17.75 o 
  -3   2  20      210.93      201.83      9.02 o 
  -2   2  20      131.80      168.36      8.98 o 
  -1   2  20       47.04       55.90     10.08 o 
   0   2  20     3690.54     3684.65     48.35 o 
   1   2  20      262.62      270.30     16.99 o 
   2   2  20     1758.29     1696.91     34.35 o 
   3   2  20      175.28      187.74     15.43 o 
   4   2  20      421.91      444.84     20.68 o 
   5   2  20        1.81        6.34     11.53 o 
   6   2  20      489.88      507.74     23.61 o 
  -8   3  20       37.79       14.08     18.78 o 
  -7   3  20      257.19      221.39     15.99 o 
  -6   3  20       12.32       34.69      9.38 o 
  -5   3  20     1158.23     1073.07     23.62 o 
  -4   3  20      234.52      256.99     11.07 o 
  -3   3  20       95.36       91.92      7.35 o 
  -2   3  20       87.42      115.19      8.87 o 
  -1   3  20     1643.77     1555.18     28.10 o 
   0   3  20       14.00       38.08     17.14 o 
   1   3  20     1488.34     1504.78     32.29 o 
   2   3  20      720.47      745.98     23.96 o 
   3   3  20       18.54       34.40     11.83 o 
   4   3  20       21.31       21.50     11.80 o 
   5   3  20      476.52      440.85     21.40 o 
   6   3  20        0.20       -4.06     20.67 o 
  -7   4  20       69.42       63.40     13.17 o 
  -6   4  20      429.32      432.68     15.61 o 
  -5   4  20        0.12        3.40      9.17 o 
  -4   4  20     1104.59     1150.68     96.65 o 
  -3   4  20      545.42      515.05     13.88 o 
  -2   4  20      460.41      417.12     32.70 o 
  -1   4  20       97.24      118.20     20.62 o 
   0   4  20     1572.96     1551.08     49.00 o 
   1   4  20      134.61      136.62     22.50 o 
   2   4  20      193.76      236.88     24.21 o 
   3   4  20      315.79      330.75     18.72 o 
   4   4  20       38.36       46.84     12.35 o 
   5   4  20        4.93        3.94     20.15 o 
  -6   5  20       24.99       28.67     15.18 o 
  -5   5  20      580.24      531.27     25.38 o 
  -4   5  20      121.00      154.91     24.09 o 
  -3   5  20       94.45       68.94     13.02 o 
  -2   5  20      545.58      475.60     39.03 o 
  -1   5  20      830.85      827.64     36.71 o 
   0   5  20        0.25       38.57     19.76 o 
   1   5  20     1013.27      893.45     40.54 o 
   2   5  20      219.08      224.72     25.15 o 
   3   5  20       20.73        5.97     19.36 o 
   4   5  20      138.34      151.25     26.08 o 
   5   5  20      113.19      124.41     25.05 o 
  -6   6  20      285.62      242.40     31.05 o 
  -5   6  20        5.49       28.82     22.01 o 
  -4   6  20       89.86       97.62     22.37 o 
  -3   6  20      307.21      230.87     27.71 o 
  -2   6  20        8.92       26.43     13.00 o 
  -1   6  20      125.47      113.12     15.39 o 
   0   6  20      697.29      726.10     37.90 o 
   1   6  20      112.29      138.30     23.43 o 
   2   6  20      309.07      326.47     29.30 o 
   3   6  20      215.69      176.49     26.04 o 
   4   6  20       45.00       58.28     21.86 o 
  -5   7  20      152.27      146.43     26.67 o 
  -4   7  20      114.97      113.49     25.60 o 
  -3   7  20        8.17       14.72     21.70 o 
  -2   7  20      195.52      159.98     24.96 o 
  -1   7  20       90.66       86.02     15.65 o 
   0   7  20       28.79       35.10     20.40 o 
   1   7  20      231.32      199.26     26.26 o 
   2   7  20      239.93      243.89     27.90 o 
   3   7  20        0.06       10.35     22.88 o 
  -2   8  20       21.12       19.45     21.99 o 
  -1   8  20      131.97      169.54     29.95 o 
   0   8  20       63.05       97.12     27.32 o 
   1   8  20       12.07       -5.61     23.25 o 
   2   8  20       11.10       17.35     23.72 o 
  -7   0  21        1.17        8.11     13.14 o 
  -5   0  21     2542.97     2503.30     43.41 o 
  -3   0  21     1554.35     1475.69     55.21 o 
  -1   0  21     1153.73     1206.79     40.59 o 
   1   0  21     5482.25     5543.05     77.10 o 
   3   0  21     1398.83     1438.19     48.56 o 
   5   0  21      537.11      548.08     35.78 o 
   7   0  21      250.37      233.97     28.92 o 
  -8   1  21       23.06       26.00     20.20 o 
  -7   1  21        0.57        6.23      9.98 o 
  -6   1  21      505.92      516.76     18.75 o 
  -5   1  21       61.14       89.93     10.36 o 
  -4   1  21     2635.13     2396.34     43.98 o 
  -3   1  21      484.91      484.15     10.91 o 
  -2   1  21      131.43      146.74     10.01 o 
  -1   1  21      236.98      265.14     11.92 o 
   0   1  21     3084.08     2990.79     53.25 o 
   1   1  21       67.17      121.99     13.42 o 
   2   1  21     3236.48     2905.51     84.90 o 
   3   1  21        0.39        8.97     11.95 o 
   4   1  21        0.02       -1.75     11.80 o 
   5   1  21       54.05       51.68     14.32 o 
   6   1  21      451.33      400.64     33.12 o 
   7   1  21        1.36       15.89     23.64 o 
  -8   2  21       13.41       18.28     19.63 o 
  -7   2  21       98.32       80.27     13.19 o 
  -6   2  21       20.57       49.67     13.11 o 
  -5   2  21     1059.39     1130.43     21.45 o 
  -4   2  21      129.03      121.52      7.77 o 
  -3   2  21     1197.31     1231.01     18.17 o 
  -2   2  21      276.14      289.42     13.65 o 
  -1   2  21      176.11      196.70     13.56 o 
   0   2  21       19.73       69.19     12.66 o 
   1   2  21     4279.79     4256.75    110.29 o 
   2   2  21        2.95       32.29     18.25 o 
   3   2  21      218.02      241.38     25.10 o 
   4   2  21       75.74       83.22     14.59 o 
   5   2  21       91.36      111.08     14.96 o 
   6   2  21        2.59       16.48     12.96 o 
  -7   3  21       64.59       76.35     12.15 o 
  -6   3  21      425.33      456.75     16.26 o 
  -5   3  21      106.74      103.26      9.09 o 
  -4   3  21     1157.04     1112.87     20.12 o 
  -3   3  21       19.39       39.43      6.59 o 
  -2   3  21      142.11      139.21      7.70 o 
  -1   3  21      810.87      787.21     21.34 o 
   0   3  21     2385.41     2233.06     57.81 o 
   1   3  21       51.84       89.55     13.36 o 
   2   3  21     1434.15     1447.50     32.76 o 
   3   3  21      226.16      241.60     16.84 o 
   4   3  21        3.79        2.72     10.75 o 
   5   3  21        4.61       13.34     12.11 o 
   6   3  21      306.76      308.97     32.03 o 
  -7   4  21        1.66        1.50     16.93 o 
  -6   4  21        4.24       18.21     13.12 o 
  -5   4  21      766.52      780.53     20.25 o 
  -4   4  21       23.75       46.12     10.05 o 
  -3   4  21      656.17      614.77     22.73 o 
  -2   4  21      302.34      264.72     17.41 o 
  -1   4  21      378.32      348.32     26.71 o 
   0   4  21        5.92       38.51     18.87 o 
   1   4  21     1168.59     1223.33     46.70 o 
   2   4  21      146.44      169.02     23.23 o 
   3   4  21      560.17      567.49     22.23 o 
   4   4  21      113.05      113.88     14.17 o 
   5   4  21      136.91      159.41     27.04 o 
  -6   5  21       93.08      123.63     24.15 o 
  -5   5  21       26.78       49.43     27.80 o 
  -4   5  21      738.75      741.30     38.02 o 
  -3   5  21      549.76      524.18     40.48 o 
  -2   5  21       30.69       46.45     20.64 o 
  -1   5  21       29.15       41.88     17.63 o 
   0   5  21      223.78      274.94     26.71 o 
   1   5  21       10.40       19.52     18.80 o 
   2   5  21      580.35      591.79     35.49 o 
   3   5  21       95.32      122.68     23.15 o 
   4   5  21       10.21       19.49     21.19 o 
   5   5  21      140.42      108.08     24.31 o 
  -6   6  21       71.26       48.33     25.75 o 
  -5   6  21      263.71      244.03     29.32 o 
  -4   6  21       62.42       83.43     22.50 o 
  -3   6  21      192.55      212.33     26.46 o 
  -2   6  21      506.69      516.62     38.70 o 
  -1   6  21        0.60        5.22     13.01 o 
   0   6  21       23.08       36.94     19.07 o 
   1   6  21      355.65      356.59     31.77 o 
   2   6  21       15.00       40.12     21.09 o 
   3   6  21       41.52       51.05     20.45 o 
   4   6  21      150.52      186.99     27.94 o 
  -5   7  21        0.03       27.24     25.14 o 
  -4   7  21       87.62      100.49     23.51 o 
  -3   7  21       68.72       93.05     24.46 o 
  -2   7  21       38.22       48.91     22.13 o 
  -1   7  21      323.83      344.00     21.42 o 
   0   7  21      149.47      155.45     25.46 o 
   1   7  21        5.08       14.39     20.15 o 
   2   7  21       93.83      126.73     23.98 o 
   3   7  21      113.29      156.65     26.72 o 
  -1   8  21       22.46       21.63     23.77 o 
   1   8  21       34.67       30.03     24.45 o 
   2   8  21       43.23       55.95     25.64 o 
  -6   0  22       68.83       69.06     15.90 o 
  -4   0  22     5185.01     5334.67     59.21 o 
  -2   0  22      493.40      543.97     19.49 o 
   0   0  22       81.17       89.26     10.06 o 
   2   0  22     3232.63     3165.26     33.54 o 
   4   0  22      291.53      312.69     29.18 o 
   6   0  22      208.13      177.90     27.73 o 
  -7   1  22       36.18       26.51     10.00 o 
  -6   1  22       70.50       71.56      9.86 o 
  -5   1  22     1268.84     1223.76     22.80 o 
  -4   1  22       21.20       40.94      8.65 o 
  -3   1  22     3179.68     3037.85     44.78 o 
  -2   1  22       80.21      124.77     10.29 o 
  -1   1  22        7.64       20.58      6.20 o 
   0   1  22        2.89       69.08     10.64 o 
   1   1  22     2543.48     2410.87     26.65 o 
   2   1  22       79.65      122.25     36.43 o 
   3   1  22     1471.81     1460.58     34.64 o 
   4   1  22       92.76       93.63     15.25 o 
   5   1  22       14.20       22.37     13.74 o 
   6   1  22       16.06       31.83     14.31 o 
  -7   2  22        8.05        0.53      9.54 o 
  -6   2  22      174.27      161.31     16.41 o 
  -5   2  22       76.93       72.52      9.23 o 
  -4   2  22     1296.11     1295.98     44.47 o 
  -3   2  22       59.43       80.77      7.97 o 
  -2   2  22     1891.98     1923.61     34.32 o 
  -1   2  22       72.73       96.40     10.59 o 
   0   2  22     2407.99     2239.16     27.63 o 
   1   2  22      155.37      176.02     20.07 o 
   2   2  22     2530.21     2587.13     43.89 o 
   3   2  22       29.70       27.59     12.01 o 
   4   2  22      108.89      128.70     34.97 o 
   5   2  22       75.34       66.47     13.93 o 
   6   2  22       34.60       69.49     21.19 o 
  -7   3  22       14.80       16.66     11.20 o 
  -6   3  22       11.61       21.30      9.10 o 
  -5   3  22      504.50      502.10     14.80 o 
  -4   3  22        1.49       15.31      7.43 o 
  -3   3  22     1972.77     1842.99     36.06 o 
  -2   3  22       69.44       96.62     12.90 o 
  -1   3  22       45.28       62.54     10.74 o 
   0   3  22      643.89      682.74     34.83 o 
   1   3  22     2200.74     2095.05     39.58 o 
   2   3  22       20.89       35.26     12.22 o 
   3   3  22      799.60      769.33     25.92 o 
   4   3  22       55.72       60.24     16.72 o 
   5   3  22        4.83       20.59     14.98 o 
  -6   4  22       18.34       31.21     19.85 o 
  -5   4  22        7.36       22.58     11.98 o 
  -4   4  22     1444.20     1468.23     52.26 o 
  -3   4  22       20.71       37.19     12.33 o 
  -2   4  22      315.33      316.21     35.87 o 
  -1   4  22      745.36      715.54     35.57 o 
   0   4  22       39.07       39.43     19.80 o 
   1   4  22       40.59       44.13     20.81 o 
   2   4  22     1088.40     1024.52     44.95 o 
   3   4  22       28.53       50.18     12.75 o 
   4   4  22      189.46      148.92     15.38 o 
   5   4  22      115.82      133.07     25.40 o 
  -6   5  22       80.31       66.82     22.76 o 
  -5   5  22      239.46      256.11     19.76 o 
  -4   5  22        6.29       19.95     16.95 o 
  -3   5  22      638.00      628.21     59.74 o 
  -2   5  22      282.88      306.44     45.55 o 
  -1   5  22        6.94        9.68     16.79 o 
   0   5  22      249.95      271.94     27.49 o 
   1   5  22      270.28      302.88     28.27 o 
   2   5  22        7.67       46.50     19.89 o 
   3   5  22      379.03      364.20     30.90 o 
   4   5  22      107.50      105.50     23.96 o 
  -5   6  22       99.80      125.86     21.53 o 
  -4   6  22      192.65      190.04     26.07 o 
  -3   6  22       63.38       72.00     21.75 o 
  -2   6  22      326.07      318.82     20.56 o 
  -1   6  22      150.82      132.88     15.97 o 
   0   6  22       69.02       88.57     20.70 o 
   1   6  22       81.18       59.48     21.99 o 
   2   6  22      295.47      341.77     30.53 o 
   3   6  22       17.01       37.51     20.67 o 
  -4   7  22        0.51       14.45     23.41 o 
  -3   7  22      132.89      106.32     24.31 o 
  -2   7  22       54.58       75.79     23.36 o 
  -1   7  22       69.48       72.05     14.93 o 
   0   7  22       94.94      115.71     23.23 o 
   1   7  22      158.81      164.40     26.67 o 
   2   7  22        0.25       17.77     21.60 o 
   1   8  22       11.04        4.30     27.29 o 
  -7   0  23      354.18      336.90     22.59 o 
  -5   0  23      437.15      392.30     31.56 o 
  -3   0  23     2147.71     2315.51     55.15 o 
  -1   0  23      521.76      589.12     44.44 o 
   1   0  23      684.29      725.95     32.76 o 
   3   0  23     1951.77     1980.60     59.36 o 
   5   0  23      119.78      141.20     24.57 o 
  -7   1  23       24.45       37.03     10.31 o 
  -6   1  23        7.73       10.34      8.62 o 
  -5   1  23       49.08       73.25     10.69 o 
  -4   1  23     1766.50     1674.61     45.90 o 
  -3   1  23       40.64       74.64     11.17 o 
  -2   1  23     2524.39     2466.19     31.30 o 
  -1   1  23        9.75       64.66      8.04 o 
   0   1  23        1.34       15.41      7.26 o 
   1   1  23      228.01      263.71     11.07 o 
   2   1  23     1506.43     1496.00     62.03 o 
   3   1  23       52.48       69.89     17.14 o 
   4   1  23      884.54      828.62     28.97 o 
   5   1  23       67.29       70.12     18.12 o 
   6   1  23        0.85      -10.11     15.05 o 
  -7   2  23      121.34      122.72     12.12 o 
  -6   2  23       45.31       55.54     10.52 o 
  -5   2  23      285.28      292.35     12.95 o 
  -4   2  23       47.55       54.37      7.96 o 
  -3   2  23     3114.01     3088.35     51.58 o 
  -2   2  23       92.82      135.57     14.36 o 
  -1   2  23     1115.93     1123.79     25.81 o 
   0   2  23      107.79      138.83     10.11 o 
   1   2  23      573.10      531.67     22.94 o 
   2   2  23       35.02       47.12     13.72 o 
   3   2  23     1105.40     1220.50     32.31 o 
   4   2  23       55.98       70.75     14.14 o 
   5   2  23      167.43      189.85     17.27 o 
   6   2  23        6.97       19.37     21.51 o 
  -7   3  23        6.89       18.85     16.98 o 
  -6   3  23        0.38       -5.08      9.03 o 
  -5   3  23      141.36      144.03     12.43 o 
  -4   3  23      726.01      724.02     17.15 o 
  -3   3  23        6.25       32.49     10.64 o 
  -2   3  23     1873.75     1817.12    102.85 o 
  -1   3  23      658.81      700.27     21.15 o 
   0   3  23        4.70       14.01     18.29 o 
   1   3  23      113.38      123.59     18.45 o 
   2   3  23      802.51      826.73     27.32 o 
   3   3  23        0.26       10.21     11.99 o 
   4   3  23      402.94      384.37     21.39 o 
   5   3  23        7.78       15.16     19.63 o 
  -6   4  23      106.13      142.69     26.21 o 
  -5   4  23      132.35      112.16     22.56 o 
  -4   4  23      116.41      143.32     17.15 o 
  -3   4  23      835.15      828.47     26.77 o 
  -2   4  23      129.00      116.67     14.56 o 
  -1   4  23      290.86      315.99     27.30 o 
   0   4  23      780.01      757.49     39.10 o 
   1   4  23      370.14      375.91     30.90 o 
   2   4  23       48.71       59.43     21.67 o 
   3   4  23      532.25      536.27     24.60 o 
   4   4  23       21.73       26.79     11.63 o 
   5   4  23       27.30       62.98     20.19 o 
  -5   5  23       86.58      100.16     16.85 o 
  -4   5  23      436.73      349.86     29.89 o 
  -3   5  23        0.05        6.99     12.16 o 
  -2   5  23      471.80      431.98     21.60 o 
  -1   5  23      165.40      166.46     22.18 o 
   0   5  23        1.34        7.55     17.47 o 
   1   5  23      517.04      431.35     33.78 o 
   2   5  23      428.74      457.76     33.86 o 
   3   5  23       10.57       30.20     19.52 o 
   4   5  23      114.71      139.08     23.33 o 
  -5   6  23        3.20        5.03     23.70 o 
  -4   6  23       42.41       30.96     21.18 o 
  -3   6  23      395.82      326.92     31.35 o 
  -2   6  23       30.27       34.82     13.54 o 
  -1   6  23       46.67       32.69     13.89 o 
   0   6  23      192.02      212.86     26.94 o 
   1   6  23       46.77       43.40     21.39 o 
   2   6  23       50.40       60.23     21.27 o 
   3   6  23      181.15      187.71     26.49 o 
  -4   7  23       38.76       40.46     24.59 o 
  -3   7  23        1.24        4.83     22.29 o 
  -2   7  23      119.14      108.08     25.98 o 
  -1   7  23      117.42      102.10     16.63 o 
   0   7  23        0.17       18.06     20.77 o 
   1   7  23       69.62       71.73     24.03 o 
   2   7  23       79.87       84.27     23.95 o 
   1   8  23       22.79      -10.36     28.74 o 
  -6   0  24       80.66       94.64     28.75 o 
  -4   0  24      397.58      431.20     20.16 o 
  -2   0  24     3189.03     3106.65     67.55 o 
   0   0  24     1682.52     1713.75     30.35 o 
   2   0  24     1276.36     1260.07     45.68 o 
   4   0  24      771.65      803.88     42.56 o 
   6   0  24       28.79       37.89     22.65 o 
  -7   1  24      428.31      402.34     17.41 o 
  -6   1  24       36.32       40.30      9.91 o 
  -5   1  24        9.73        9.10      8.59 o 
  -4   1  24        1.60        8.84      7.56 o 
  -3   1  24     1716.89     1660.31     26.23 o 
  -2   1  24       39.44       95.79     10.80 o 
  -1   1  24     2608.43     2461.18     28.26 o 
   0   1  24      130.11      171.03     10.93 o 
   1   1  24        0.75        9.58      6.51 o 
   2   1  24       14.76       32.86     13.51 o 
   3   1  24     1169.77     1112.91     40.71 o 
   4   1  24        8.86       21.43     13.93 o 
   5   1  24      420.92      392.05     32.96 o 
   6   1  24        0.56       -2.55     16.53 o 
  -7   2  24       18.45       36.82     13.81 o 
  -6   2  24      541.83      511.00     18.70 o 
  -5   2  24       80.42       80.02     10.04 o 
  -4   2  24      386.58      371.73     15.05 o 
  -3   2  24        8.79       37.68      9.26 o 
  -2   2  24     2217.01     2310.03     31.85 o 
  -1   2  24      144.19      185.35     13.57 o 
   0   2  24      400.50      402.61     13.77 o 
   1   2  24       94.34      100.06     14.61 o 
   2   2  24      139.68      156.87     16.08 o 
   3   2  24       22.23       43.14     16.59 o 
   4   2  24      974.06      986.96     31.60 o 
   5   2  24        5.77       13.53     14.19 o 
  -6   3  24       50.71       61.34     11.55 o 
  -5   3  24        0.86       13.39     13.91 o 
  -4   3  24      302.05      287.51     16.42 o 
  -3   3  24     1085.21     1076.25     34.24 o 
  -2   3  24       86.23       96.34     17.90 o 
  -1   3  24     1309.08     1326.42     28.45 o 
   0   3  24       84.07      104.77     20.62 o 
   1   3  24        2.03        3.00     11.47 o 
   2   3  24      133.25      152.63     17.89 o 
   3   3  24      525.49      520.81     23.58 o 
   4   3  24        1.23        0.14     12.15 o 
   5   3  24      202.76      211.57     28.12 o 
  -6   4  24       21.48       29.65     20.75 o 
  -5   4  24      201.82      167.83     26.39 o 
  -4   4  24      101.09      108.91     19.99 o 
  -3   4  24      141.82      145.62     14.92 o 
  -2   4  24      875.44      898.53     66.14 o 
  -1   4  24       86.73      103.13     22.66 o 
   0   4  24      557.05      554.84     35.51 o 
   1   4  24      154.21      157.21     25.37 o 
   2   4  24      395.81      430.44     33.45 o 
   3   4  24       50.34       62.62     13.72 o 
   4   4  24      191.12      179.44     26.75 o 
  -5   5  24        0.43        2.29     20.73 o 
  -4   5  24       91.34       98.95     24.22 o 
  -3   5  24      179.75      160.89     15.70 o 
  -2   5  24       23.38       35.27     12.99 o 
  -1   5  24      444.24      478.08     31.32 o 
   0   5  24      347.57      321.56     30.22 o 
   1   5  24        6.44       13.24     19.97 o 
   2   5  24       67.23       81.58     23.07 o 
   3   5  24      235.54      192.28     27.78 o 
   4   5  24        1.25       -8.69     20.58 o 
  -5   6  24      117.34       82.79     25.05 o 
  -4   6  24       59.56       56.48     21.59 o 
  -3   6  24       29.99       19.70     21.59 o 
  -2   6  24      243.32      247.78     29.86 o 
  -1   6  24      134.04      108.40     15.77 o 
   0   6  24        0.75       -1.07     19.59 o 
   1   6  24      217.51      192.64     28.62 o 
   2   6  24       10.82       12.71     20.42 o 
   3   6  24        0.63       12.16     21.99 o 
  -3   7  24      139.91      105.33     25.92 o 
  -2   7  24       24.32       -0.30     21.82 o 
  -1   7  24       32.15       47.38     23.60 o 
   0   7  24      117.14      124.07     25.63 o 
   1   7  24        0.04        2.49     24.08 o 
   2   7  24       91.45      102.26     24.83 o 
  -7   0  25      724.40      670.14     40.99 o 
  -5   0  25      334.94      340.53     19.92 o 
  -3   0  25      299.25      336.67     25.80 o 
  -1   0  25     4343.45     4112.46     49.03 o 
   1   0  25      324.91      338.44     14.55 o 
   3   0  25      400.54      364.21     30.65 o 
   5   0  25      535.18      574.56     39.02 o 
  -7   1  25       30.04       61.37     15.07 o 
  -6   1  25      632.68      634.81     19.14 o 
  -5   1  25       26.05       39.19      9.12 o 
  -4   1  25       11.34       10.77      8.63 o 
  -3   1  25       63.21       71.47     13.46 o 
  -2   1  25     2279.30     2222.38     50.37 o 
  -1   1  25        3.32      104.70     13.31 o 
   0   1  25     1836.53     1777.90     33.88 o 
   1   1  25      188.16      207.50     26.39 o 
   2   1  25        3.58        4.53     11.69 o 
   3   1  25       12.46        3.67     12.76 o 
   4   1  25      571.60      570.66     27.89 o 
   5   1  25       11.73        5.10     14.42 o 
   6   1  25      127.42       94.63     23.31 o 
  -7   2  25      316.47      299.69     21.04 o 
  -6   2  25       20.93       56.44     10.85 o 
  -5   2  25      488.90      470.64     18.36 o 
  -4   2  25       90.27       82.82      9.93 o 
  -3   2  25      793.43      727.67     19.05 o 
  -2   2  25      118.05      151.53     11.80 o 
  -1   2  25     1514.97     1664.11     31.92 o 
   0   2  25       68.54       94.01      9.54 o 
   1   2  25      611.17      569.82     24.34 o 
   2   2  25       82.67       74.54     14.40 o 
   3   2  25      370.88      398.93     22.24 o 
   4   2  25       36.40       54.31     15.24 o 
   5   2  25      241.03      226.01     19.12 o 
  -6   3  25      555.81      542.75     37.59 o 
  -5   3  25      274.93      273.03     20.85 o 
  -4   3  25        8.03       20.27     12.46 o 
  -3   3  25       99.14      119.39     10.03 o 
  -2   3  25     1051.07     1017.14     71.30 o 
  -1   3  25        0.94       16.62     10.19 o 
   0   3  25     1045.77     1016.95     42.68 o 
   1   3  25       12.79       23.16     13.18 o 
   2   3  25       10.83       14.42     12.14 o 
   3   3  25      220.30      205.18     18.79 o 
   4   3  25      524.93      510.21     40.48 o 
  -5   4  25      104.38      111.43     24.30 o 
  -4   4  25      186.56      192.14     16.90 o 
  -3   4  25       54.53       59.59     12.76 o 
  -2   4  25       11.38       30.92     12.30 o 
  -1   4  25     1217.81     1327.18     48.52 o 
   0   4  25        4.34       32.38     20.10 o 
   1   4  25      115.66      122.36     23.54 o 
   2   4  25      103.84      150.05     27.25 o 
   3   4  25      256.04      266.22     18.99 o 
   4   4  25        3.45       11.18     20.13 o 
  -4   5  25        0.21       -1.52     14.75 o 
  -3   5  25      112.10      102.63     14.39 o 
  -2   5  25      349.12      353.02     39.01 o 
  -1   5  25        9.27       16.39     19.55 o 
   0   5  25      499.15      499.33     35.65 o 
   1   5  25      296.63      331.88     32.12 o 
   2   5  25        9.97       34.76     20.73 o 
   3   5  25        4.14       13.55     21.26 o 
  -4   6  25       96.79       82.65     22.71 o 
  -3   6  25       99.05       70.79     21.70 o 
  -2   6  25       78.09       75.01     15.44 o 
  -1   6  25      276.07      285.93     19.97 o 
   0   6  25      136.30      131.59     23.92 o 
   1   6  25       74.58       80.99     25.28 o 
   2   6  25      100.17      117.13     27.49 o 
  -3   7  25       49.14       61.51     24.48 o 
  -2   7  25      101.60       76.66     25.20 o 
  -1   7  25       23.12       39.04     22.94 o 
   0   7  25       62.87       68.90     23.69 o 
   1   7  25       39.12       40.36     25.62 o 
  -6   0  26      601.10      647.86     32.62 o 
  -4   0  26      835.89      810.25     25.84 o 
  -2   0  26      861.74      854.14     34.53 o 
   0   0  26     2355.60     2417.97     37.02 o 
   2   0  26      214.16      225.06     25.56 o 
   4   0  26       36.33       38.47     19.31 o 
  -7   1  26      403.50      401.88     23.52 o 
  -6   1  26        9.06       28.58     10.39 o 
  -5   1  26      869.37      822.79     30.96 o 
  -4   1  26       21.37       43.25      9.83 o 
  -3   1  26        1.36        7.53     10.66 o 
  -2   1  26      184.85      203.02     14.60 o 
  -1   1  26     2028.03     2006.53     25.82 o 
   0   1  26       11.74       69.50      7.90 o 
   1   1  26      917.39      900.72     43.59 o 
   2   1  26        1.20        4.30     12.78 o 
   3   1  26        3.52        1.53     12.99 o 
   4   1  26        7.16       14.28     13.66 o 
   5   1  26      319.27      307.15     22.03 o 
   6   1  26        4.08        1.41     25.08 o 
  -6   2  26      955.96      972.14     23.00 o 
  -5   2  26        0.49        8.82     13.83 o 
  -4   2  26      109.13       97.49     14.41 o 
  -3   2  26      162.04      186.54     11.84 o 
  -2   2  26      344.24      325.36     14.82 o 
  -1   2  26       63.78       76.44     12.35 o 
   0   2  26     1503.47     1541.45     42.95 o 
   1   2  26        7.71       49.67     26.05 o 
   2   2  26      144.76      141.55     16.59 o 
   3   2  26        9.43       10.82     13.80 o 
   4   2  26      465.01      438.59     24.15 o 
   5   2  26        1.68        5.14     15.01 o 
  -6   3  26        8.03       54.92     23.97 o 
  -5   3  26      570.15      619.24     27.66 o 
  -4   3  26       91.19      124.52     16.12 o 
  -3   3  26       17.02       23.21      8.21 o 
  -2   3  26       67.19       89.19     13.25 o 
  -1   3  26      896.95      899.01     24.51 o 
   0   3  26        8.88       15.72     18.87 o 
   1   3  26      719.15      715.65     45.65 o 
   2   3  26      130.21      146.65     16.27 o 
   3   3  26       43.59       48.30     15.10 o 
   4   3  26        3.79        1.16     14.53 o 
  -5   4  26       50.49       40.96     24.39 o 
  -4   4  26      228.94      219.87     29.30 o 
  -3   4  26      168.92      151.55     15.25 o 
  -2   4  26      472.31      512.13     43.10 o 
  -1   4  26       16.69       49.24     20.94 o 
   0   4  26      877.52      830.20     42.26 o 
   1   4  26       69.90       57.65     22.06 o 
   2   4  26       35.42       58.04     21.68 o 
   3   4  26      111.55      155.96     27.05 o 
  -4   5  26      119.94      114.72     17.72 o 
  -3   5  26        0.81        5.02     12.67 o 
  -2   5  26      109.37      106.44     15.54 o 
  -1   5  26      681.46      682.32     38.46 o 
   0   5  26        0.42       15.28     19.06 o 
   1   5  26      179.05      164.76     26.79 o 
   2   5  26      132.54      135.64     27.23 o 
   3   5  26       14.53       37.74     21.50 o 
  -4   6  26       26.28       46.30     24.29 o 
  -3   6  26      123.71       74.43     22.70 o 
  -2   6  26       73.36       93.39     15.89 o 
  -1   6  26       59.94       86.37     16.52 o 
   0   6  26      257.20      243.31     28.65 o 
   1   6  26       27.73       55.97     22.43 o 
   2   6  26       20.75       28.32     24.63 o 
   0   7  26        0.72       20.39     25.23 o 
   1   7  26       75.15       63.86     27.87 o 
  -7   0  27       88.21       61.68     23.89 o 
  -5   0  27     1045.49     1012.83     84.69 o 
  -3   0  27      387.08      384.08     27.95 o 
  -1   0  27      495.18      512.17     20.32 o 
   1   0  27      772.08      820.47     40.27 o 
   3   0  27       51.35       47.52     19.62 o 
   5   0  27      236.87      244.83     29.85 o 
  -7   1  27       19.43       -0.32     22.49 o 
  -6   1  27      480.07      499.99     18.44 o 
  -5   1  27       55.94       73.43     12.36 o 
  -4   1  27      977.86      977.22     23.33 o 
  -3   1  27      115.10      117.09     14.03 o 
  -2   1  27        1.99       15.50      8.11 o 
  -1   1  27       13.10       69.63     10.58 o 
   0   1  27     1305.01     1317.00     25.71 o 
   1   1  27        5.51       48.00     10.11 o 
   2   1  27      512.83      478.43     23.39 o 
   3   1  27        0.49       -8.23     13.96 o 
   4   1  27       20.99        1.40     13.84 o 
   5   1  27       19.49       23.93     15.56 o 
  -6   2  27        6.32       33.98     16.35 o 
  -5   2  27      753.10      851.14     31.50 o 
  -4   2  27        1.61        0.60     11.99 o 
  -3   2  27      194.16      213.68     16.64 o 
  -2   2  27       81.03       90.34     10.65 o 
  -1   2  27      451.92      454.66     17.53 o 
   0   2  27        0.07       53.63     14.01 o 
   1   2  27     1686.59     1610.05     37.82 o 
   2   2  27        0.22       -0.12     12.81 o 
   3   2  27       39.89       40.83     14.71 o 
   4   2  27        7.00       13.06     15.34 o 
   5   2  27       54.77       62.81     22.06 o 
  -5   3  27       21.69       36.55     14.83 o 
  -4   3  27      350.82      349.16     56.17 o 
  -3   3  27        4.14       18.82      8.42 o 
  -2   3  27       33.28       39.74     14.31 o 
  -1   3  27      247.67      254.31     27.23 o 
   0   3  27      853.16      836.27     40.98 o 
   1   3  27       11.90       30.30     20.70 o 
   2   3  27      395.44      395.85     22.62 o 
   3   3  27       36.90       30.73     14.14 o 
   4   3  27       16.82       28.12     14.15 o 
  -5   4  27      427.44      548.86     41.15 o 
  -4   4  27       37.12       64.80     22.62 o 
  -3   4  27       45.30       72.12     26.59 o 
  -2   4  27      174.15      164.45     26.01 o 
  -1   4  27      261.89      273.02     28.13 o 
   0   4  27       40.02       64.58     20.73 o 
   1   4  27      378.58      412.97     33.39 o 
   2   4  27       63.70       80.41     23.59 o 
   3   4  27       55.44       47.48     24.10 o 
  -4   5  27      252.53      237.67     30.02 o 
  -3   5  27      285.85      257.20     29.94 o 
  -2   5  27       11.18       16.70     13.36 o 
  -1   5  27       19.91       19.86     20.43 o 
   0   5  27      311.24      265.67     30.17 o 
   1   5  27        0.06        2.49     20.62 o 
   2   5  27      151.01      205.59     30.20 o 
  -3   6  27       38.93       59.38     23.21 o 
  -2   6  27      165.31      158.94     18.44 o 
  -1   6  27      111.32      122.19     17.84 o 
   0   6  27        1.57        3.72     21.57 o 
   1   6  27      156.92      136.54     27.66 o 
   0   7  27      110.93      138.31     26.49 o 
  -6   0  28      167.95      145.52     23.65 o 
  -4   0  28     1319.69     1355.10     49.52 o 
  -2   0  28       20.65       42.41     15.73 o 
   0   0  28      348.24      378.91     24.74 o 
   2   0  28      945.06     1056.10     45.51 o 
   4   0  28       26.88       25.35     19.71 o 
  -6   1  28       15.97       16.67     12.67 o 
  -5   1  28      520.66      517.78     25.90 o 
  -4   1  28        0.04       14.29     13.22 o 
  -3   1  28      804.26      784.35     25.83 o 
  -2   1  28        0.75       16.83      8.62 o 
  -1   1  28       28.77       39.37      7.69 o 
   0   1  28        0.45       30.79      9.39 o 
   1   1  28      825.90      868.01     29.67 o 
   2   1  28        4.35       13.06     13.10 o 
   3   1  28      274.69      268.66     20.23 o 
   4   1  28        8.62        3.97     14.74 o 
   5   1  28       25.41       16.16     23.09 o 
  -5   2  28       15.86       48.12     15.71 o 
  -4   2  28      593.33      589.99     35.99 o 
  -3   2  28        7.25       25.54     12.16 o 
  -2   2  28      510.80      497.47     17.45 o 
  -1   2  28       36.01       47.64      8.85 o 
   0   2  28      563.10      569.58     24.91 o 
   1   2  28        0.55       67.60     14.10 o 
   2   2  28      595.39      594.67     26.20 o 
   3   2  28       26.27       28.44     14.64 o 
   4   2  28        7.39       20.41     26.06 o 
   5   2  28       10.83       11.35     23.09 o 
  -5   3  28      411.44      385.24     23.02 o 
  -4   3  28        0.60       21.43     13.48 o 
  -3   3  28      593.95      595.28     33.85 o 
  -2   3  28       50.87       59.85      8.94 o 
  -1   3  28       21.23        9.61     18.45 o 
   0   3  28       81.07      101.80     22.39 o 
   1   3  28      751.57      691.69     40.82 o 
   2   3  28       49.90       62.65     15.34 o 
   3   3  28      269.52      260.37     20.33 o 
   4   3  28       19.71       43.78     20.52 o 
  -4   4  28      626.44      595.08     39.69 o 
  -3   4  28       20.35       28.22     10.87 o 
  -2   4  28        5.62       16.63     12.59 o 
  -1   4  28      145.03      162.93     26.02 o 
   0   4  28      114.71      130.26     23.62 o 
   1   4  28       13.48       10.81     19.99 o 
   2   4  28      537.77      589.82     41.11 o 
   3   4  28       15.17       52.25     23.78 o 
  -3   5  28      170.01      168.81     18.37 o 
  -2   5  28      136.13      148.14     30.49 o 
  -1   5  28        3.63       -3.91     19.73 o 
   0   5  28       49.71       20.83     21.56 o 
   1   5  28      218.13      225.18     30.36 o 
   2   5  28        0.06       18.85     24.26 o 
  -3   6  28       90.85       54.86     23.96 o 
  -2   6  28       95.09       86.67     24.69 o 
  -1   6  28       81.80       95.39     17.25 o 
   0   6  28      144.38      159.14     25.15 o 
   1   6  28        0.06        5.33     24.75 o 
  -5   0  29      267.44      301.77     30.12 o 
  -3   0  29      836.26      923.42     38.67 o 
  -1   0  29      214.29      223.66     34.73 o 
   1   0  29      648.37      751.75     39.55 o 
   3   0  29      563.07      543.81     36.22 o 
  -5   1  29        1.41       -2.34     15.22 o 
  -4   1  29      656.24      663.50     26.70 o 
  -3   1  29       15.74       38.29     12.43 o 
  -2   1  29      633.66      635.19     18.95 o 
  -1   1  29       15.99       22.01      9.60 o 
   0   1  29       85.21       96.47     10.87 o 
   1   1  29        8.72       34.10     13.96 o 
   2   1  29      751.58      802.74     29.94 o 
   3   1  29       48.90       56.98     15.97 o 
   4   1  29      148.47      151.91     18.70 o 
  -5   2  29      141.85      149.62     17.54 o 
  -4   2  29        0.39        8.92     13.06 o 
  -3   2  29      963.72      970.69     57.00 o 
  -2   2  29       11.80       31.06      9.87 o 
  -1   2  29       64.77       83.25     14.00 o 
   0   2  29       45.43       52.40     11.76 o 
   1   2  29      362.83      376.39     21.88 o 
   2   2  29        2.17        3.59     22.84 o 
   3   2  29      396.41      443.99     24.56 o 
   4   2  29       14.99       16.58     21.18 o 
  -5   3  29       53.66       67.64     22.43 o 
  -4   3  29      493.41      486.41     24.21 o 
  -3   3  29        0.02        9.80     13.15 o 
  -2   3  29      655.39      650.59     20.67 o 
  -1   3  29      156.83      183.89     26.05 o 
   0   3  29       32.20       35.12     20.68 o 
   1   3  29        6.41       28.58     19.45 o 
   2   3  29      364.37      343.98     24.35 o 
   3   3  29        2.89       16.35     14.04 o 
   4   3  29      113.47      110.64     21.47 o 
  -4   4  29       23.60       41.94     21.48 o 
  -3   4  29      558.24      624.98     49.26 o 
  -2   4  29       65.93       58.95     13.77 o 
  -1   4  29       66.55       60.42     21.13 o 
   0   4  29       27.17       44.43     19.27 o 
   1   4  29      215.10      236.74     29.56 o 
   2   4  29        0.14        9.16     21.94 o 
  -3   5  29        6.88       12.13     21.58 o 
  -2   5  29      142.98      147.88     19.25 o 
  -1   5  29       25.11       44.48     21.12 o 
   0   5  29       34.55       27.84     21.08 o 
   1   5  29       37.17       69.13     21.87 o 
  -2   6  29       32.10       59.10     24.24 o 
  -1   6  29       18.82       27.51     16.78 o 
   0   6  29       80.89       77.58     24.93 o 
  -4   0  30      255.04      310.29     28.70 o 
  -2   0  30      765.84      870.67     36.55 o 
   0   0  30      162.93      150.96     24.20 o 
   2   0  30      799.86      900.91     45.21 o 
  -5   1  30       28.11       28.87     14.16 o 
  -4   1  30       13.15       23.34     17.84 o 
  -3   1  30      802.29      765.29     29.57 o 
  -2   1  30        0.20       25.90      9.52 o 
  -1   1  30      504.35      518.06     21.64 o 
   0   1  30      123.98      135.83     12.24 o 
   1   1  30      146.32      122.77     16.82 o 
   2   1  30        4.59       17.03     14.49 o 
   3   1  30      466.09      514.25     27.23 o 
   4   1  30        0.04      -14.55     22.40 o 
  -5   2  30        8.30        4.55     14.82 o 
  -4   2  30      422.71      412.31     62.61 o 
  -3   2  30        1.13       26.94     13.51 o 
  -2   2  30      825.53      838.36     22.30 o 
  -1   2  30        6.92      -11.27     11.27 o 
   0   2  30        0.25        3.32     10.78 o 
   1   2  30       32.39       55.87     14.94 o 
   2   2  30      204.40      167.28     20.55 o 
   3   2  30        0.06       -4.99     14.01 o 
   4   2  30      243.26      235.38     27.90 o 
  -5   3  30        0.65       31.08     23.13 o 
  -4   3  30       41.43       49.40     14.52 o 
  -3   3  30      560.01      571.74     30.37 o 
  -2   3  30       13.74       17.76     13.50 o 
  -1   3  30      194.44      182.12     25.68 o 
   0   3  30        0.80      -20.13     20.13 o 
   1   3  30       45.26       29.49     20.99 o 
   2   3  30       11.39       33.20     14.07 o 
   3   3  30      212.92      176.01     25.99 o 
  -3   4  30       17.58       56.76     21.02 o 
  -2   4  30      401.42      410.66     22.50 o 
  -1   4  30       84.41       93.44     23.92 o 
   0   4  30       49.60       55.78     22.47 o 
   1   4  30       12.89        2.94     21.21 o 
  -2   5  30        2.83       15.51     15.26 o 
  -1   5  30      228.59      193.20     27.78 o 
   0   5  30      118.13      146.17     26.79 o 
  -1   6  30       32.68       27.83     26.05 o 
  -5   0  31        0.87       -9.74     22.14 o 
  -3   0  31      334.60      362.29     27.25 o 
  -1   0  31      773.17      745.31     24.84 o 
   1   0  31        2.14        4.21     20.07 o 
   3   0  31      226.10      199.52     27.69 o 
  -5   1  31        0.15        5.92     16.11 o 
  -4   1  31       53.74       43.86     14.24 o 
  -3   1  31       36.86       43.45     13.20 o 
  -2   1  31      708.05      718.13     32.19 o 
  -1   1  31       25.12       54.04     12.43 o 
   0   1  31      278.76      305.96     20.88 o 
   1   1  31       56.87       73.81     15.91 o 
   2   1  31       69.13       73.15     15.81 o 
   3   1  31        7.53        8.86     14.44 o 
  -5   2  31       73.64       66.95     22.53 o 
  -4   2  31       13.51       17.47     13.90 o 
  -3   2  31      414.47      381.51     21.14 o 
  -2   2  31        0.71       29.66     12.89 o 
  -1   2  31      433.47      444.71     22.10 o 
   0   2  31       33.27       45.87     12.26 o 
   1   2  31       26.42       38.61     13.85 o 
   2   2  31       30.45       30.89     15.43 o 
   3   2  31      222.06      219.56     28.99 o 
  -4   3  31       16.80       40.89     14.57 o 
  -3   3  31        0.29       26.94     22.09 o 
  -2   3  31      536.57      535.01     25.18 o 
  -1   3  31       48.14       61.64     14.50 o 
   0   3  31      106.59      149.64     25.91 o 
   1   3  31       35.11       62.84     23.09 o 
   2   3  31       42.91       41.44     18.87 o 
   3   3  31       32.73       23.08     21.55 o 
  -3   4  31       96.79      106.16     24.23 o 
  -2   4  31        0.03       17.95     14.36 o 
  -1   4  31      394.23      389.53     33.54 o 
   0   4  31       64.81       55.20     22.82 o 
   1   4  31        2.97      -22.19     22.19 o 
  -2   5  31      158.57      173.55     24.42 o 
  -1   5  31       10.39       30.88     23.52 o 
  -4   0  32       71.57       71.03     20.48 o 
  -2   0  32      559.38      530.87     30.16 o 
   0   0  32      646.97      693.29     40.19 o 
   2   0  32        5.20       13.07     20.83 o 
  -4   1  32        0.98       -1.46     13.95 o 
  -3   1  32       52.71       60.69     13.84 o 
  -2   1  32        1.15       27.73     18.50 o 
  -1   1  32      647.00      648.04     24.75 o 
   0   1  32        2.86       34.15     12.72 o 
   1   1  32      210.15      233.50     20.21 o 
   2   1  32        1.99        7.82     14.68 o 
  -4   2  32        1.57       16.23     14.75 o 
  -3   2  32       32.49       31.43     12.92 o 
  -2   2  32      210.06      248.22     19.59 o 
  -1   2  32        2.47       20.95     12.83 o 
   0   2  32      482.53      515.66     37.12 o 
   1   2  32       21.40       33.28     15.13 o 
   2   2  32       11.91       33.76     20.18 o 
  -4   3  32       76.15       95.33     21.94 o 
  -3   3  32       29.84       23.22     21.32 o 
  -2   3  32        9.06       14.63     14.27 o 
  -1   3  32      569.87      595.46     26.67 o 
   0   3  32       29.51       30.98     22.95 o 
   1   3  32      152.33      188.77     28.72 o 
  -2   4  32      234.53      257.29     20.87 o 
  -1   4  32        8.71       22.66     23.09 o 
  -3   0  33       11.65        5.65     18.41 o 
  -1   0  33      412.76      422.72     33.98 o 
   1   0  33      374.58      422.99     34.58 o 
  -4   1  33      216.96      240.26     18.36 o 
  -3   1  33       71.03       67.08     14.14 o 
  -2   1  33      153.54      148.10     22.21 o 
  -1   1  33       46.37       44.02     21.43 o 
   0   1  33      636.24      672.55     28.67 o 
   1   1  33        1.38        9.77     13.91 o 
  -4   2  33       13.11        7.41     21.88 o 
  -3   2  33        4.59        0.07     19.80 o 
  -2   2  33        7.78        4.76     13.72 o 
  -1   2  33      469.37      501.00     24.65 o 
   0   2  33        4.04       43.26     24.12 o 
   1   2  33      458.41      503.36     35.97 o 
  -2   3  33       20.42       26.37     15.12 o 
  -1   3  33       47.20       64.46     21.40 o 
  -1   4  33      116.16      124.57     25.77 o 
  -4   0  34      388.93      358.99     31.22 o 
  -4   1  34        1.76       44.54     24.17 o 
  -3   1  34      141.65      155.14     25.15 o 
  -2   1  34       26.39       27.79     19.16 o 
  -1   1  34      180.31      190.00     27.74 o 
  -3   2  34       35.88       49.47     22.32 o 
  -2   2  34       51.42       43.80     20.68 o 
  -2   3  34       40.75       47.53     23.08 o 
  -1   3  34       31.45       64.36     21.72 o 
  -3   1  35        3.81       19.19     23.09 o 
  -2   2  35       62.06       64.65     22.16 o 
                                                 
